# Supplementary material for: Insulin-like growth factor 1 injection changes gene expression related to amino acid transporting, complement and coagulation cascades in the stomach of tilapia revealed by RNA-seq
Source: Front Immunol. 2022 Aug 9;13:959717. doi: 10.3389/fimmu.2022.959717 (PMC9395620; doi:10.3389/fimmu.2022.959717)
Supplement: Supplementary file 1 [file Table_1.xlsx]

## Sheet: Table S1
Table S1 Primers used in the present study.
Gene names	Primer names	Sequences (5'-3')	Tm (°C）
VAV3	VAV3-forward	GGACAACGAGACATTGCGAGAA	60
	VAV3-reverse	CGCAGCGTCAAACAGGAAGA
socs3	socs3-forward	CCTCGGGCACCAAGAACCT	60
	socs3-reverse	TCTGAGCCATGTAGAAATGAACCAG
met	met-forward	TGTGGTCTTTTGGCGTATTGC	60
	met-reverse	GGTAGGGGCTCATCTTGTCTATGT
H2-Eb	H2-Eb-forward	AGAGGAATGGAACAAAGATAAGGG	60
	H2-Eb-reverse	TTAGCTGATTTAGGCAGAATGGC
kremen1	kremen1-forward	CGAACCGCTCGCCCTAA	60
	kremen1-reverse	ACACTCGCACTGTCACGTATCTAAT
β-actin	β-actin-forward	CCACAGCCGAGAGGGAAAT	60
	β-actin-reverse	CCATCTCCTGCTCGAAGTC

## Sheet: Table S2
Table S2 Statistical results of raw and clean reads.
Sample name	Raw reads	Clean reads	Clean bases	Error rate(%)	Q20(%)	Q30(%)	GC content(%)
C1	53067430	52684196	7.9G	0.02	98.5	95.6	48.12
C2	44634428	44313288	6.65G	0.02	98.51	95.62	48.21
C3	45283860	44947564	6.74G	0.02	98.53	95.7	47.03
I1	46476806	46136866	6.92G	0.02	98.33	95.1	48.13
I2	53607232	53321668	8G	0.03	97.51	92.84	48.23
I3	54301118	53904962	8.09G	0.02	98.47	95.53	47.9

## Sheet: Table S3
Table S3 Statistical results of mapping reads.
Sample_name	C1	C2	C3	I1	I2	I3
Total reads	52684196	44313288	44947564	46136866	53321668	53904962
Total mapped	47218572 (89.63%)	39887479 (90.01%)	39727328 (88.39%)	41453302 (89.85%)	48138277 (90.28%)	48176288 (89.37%)
Multiple mapped	1507696 (2.86%)	1268916 (2.86%)	1110323 (2.47%)	1398460 (3.03%)	1645139 (3.09%)	1541466 (2.86%)
Uniquely mapped	45710876 (86.76%)	38618563 (87.15%)	38617005 (85.92%)	40054842 (86.82%)	46493138 (87.19%)	46634822 (86.51%)
Reads map to '+'	22876610 (43.42%)	19329975 (43.62%)	19313490 (42.97%)	20046463 (43.45%)	23261091 (43.62%)	23342687 (43.3%)
Reads map to '-'	22834266 (43.34%)	19288588 (43.53%)	19303515 (42.95%)	20008379 (43.37%)	23232047 (43.57%)	23292135 (43.21%)
Non-splice reads	22677886 (43.04%)	18929067 (42.72%)	21328927 (47.45%)	19669235 (42.63%)	23538535 (44.14%)	23313901 (43.25%)
Splice reads	23032990 (43.72%)	19689496 (44.43%)	17288078 (38.46%)	20385607 (44.19%)	22954603 (43.05%)	23320921 (43.26%)

## Sheet: Table S4
Table S4 DEGs identified between control and IGF-1 injection groups.
ID	baseMean	log2FoldChange	lfcSE	stat	pvalue	padj
ENSONIG00000041015	1982.87	-2.14216	0.239828	-8.93206	4.18133e-19	8.31583e-15
ENSONIG00000010841	1262.17	-4.18195	0.549022	-7.6171	2.59433e-14	2.5798e-10
ENSONIG00000042403	390.434	3.82956	0.540262	7.08835	1.35723e-12	8.99753e-09
ENSONIG00000037924	3177.98	-3.69075	0.534258	-6.90819	4.90889e-12	2.4407e-08
ENSONIG00000003638	26.1811	-7.89577	1.24741	-6.32972	2.45602e-10	9.76908e-07
ENSONIG00000007861	521.96	-4.37134	0.703632	-6.21253	5.21394e-10	1.72825e-06
ENSONIG00000027881	1840.16	-4.07548	0.672273	-6.06224	1.34239e-09	3.81393e-06
ENSONIG00000011380	432.082	-3.88352	0.656051	-5.91953	3.22859e-09	8.02627e-06
Novel02784	392.011	2.53766	0.433403	5.8552	4.76434e-09	1.05281e-05
ENSONIG00000020054	67.372	1.77096	0.308663	5.73752	9.60705e-09	1.91065e-05
ENSONIG00000029824	67.321	-4.36285	0.766944	-5.68862	1.28073e-08	2.31555e-05
ENSONIG00000008131	5872.7	-2.27332	0.401349	-5.66421	1.47706e-08	2.44798e-05
ENSONIG00000037886	1457.96	-3.35538	0.596971	-5.62068	1.90211e-08	2.90994e-05
ENSONIG00000001501	524.036	-2.84885	0.524831	-5.42813	5.6949e-08	8.09002e-05
ENSONIG00000008058	100.155	4.06758	0.765482	5.31375	1.07394e-07	0.00014239
ENSONIG00000029210	712.242	-3.41742	0.656674	-5.20413	1.94908e-07	0.00024227
ENSONIG00000004736	237.009	-2.13174	0.421001	-5.06351	4.11605e-07	0.000481529
ENSONIG00000039537	90.3106	1.82517	0.362321	5.03743	4.71815e-07	0.000521303
ENSONIG00000012745	1550.19	-2.48232	0.505963	-4.90613	9.28893e-07	0.000962041
Novel00603	5885.84	10.2596	2.0946	4.89814	9.67459e-07	0.000962041
ENSONIG00000032384	12.4188	-6.09387	1.25185	-4.86789	1.12796e-06	0.00106799
Novel01400	160.874	-4.24346	0.873367	-4.85873	1.1814e-06	0.00106799
ENSONIG00000019555	337.18	-4.45545	0.928539	-4.79834	1.59983e-06	0.00138337
ENSONIG00000041837	98.1217	-1.31086	0.273785	-4.78791	1.68528e-06	0.00139654
ENSONIG00000037685	44.9663	2.53586	0.531422	4.77183	1.82556e-06	0.00145227
ENSONIG00000000610	70.7358	-3.9204	0.827072	-4.74009	2.13625e-06	0.00163406
Novel01065	151.284	-2.23137	0.471802	-4.72946	2.25117e-06	0.0016582
ENSONIG00000017552	1401.01	-1.09147	0.232098	-4.70263	2.56832e-06	0.00181371
Novel02600	38.4502	4.97611	1.0595	4.69664	2.6447e-06	0.00181371
ENSONIG00000037936	266.581	-16.7548	3.58128	-4.67842	2.89087e-06	0.00191646
ENSONIG00000011770	986.456	-3.31728	0.714321	-4.64397	3.41784e-06	0.00212578
Novel00133	31.8486	8.47976	1.82604	4.64381	3.4204e-06	0.00212578
Novel00912	785.403	-2.59063	0.561202	-4.61621	3.90804e-06	0.00235525
ENSONIG00000008125	169.902	-2.16402	0.470469	-4.59971	4.23082e-06	0.00246131
ENSONIG00000015817	117.92	-2.51599	0.547573	-4.5948	4.33155e-06	0.00246131
ENSONIG00000011333	1190.09	-2.91524	0.636017	-4.58359	4.57068e-06	0.0024764
ENSONIG00000008264	526.941	-3.03877	0.663209	-4.58193	4.60714e-06	0.0024764
ENSONIG00000036340	230.91	1.57873	0.345818	4.5652	4.99017e-06	0.0026117
ENSONIG00000020815	83.8163	-2.64254	0.584358	-4.52213	6.12205e-06	0.00312193
ENSONIG00000015881	174.351	-3.56126	0.789472	-4.51094	6.4542e-06	0.00320903
ENSONIG00000042017	12.3174	-4.82155	1.07868	-4.46988	7.82628e-06	0.00366307
ENSONIG00000015140	22.0501	-2.70614	0.606848	-4.45934	8.2213e-06	0.00366307
ENSONIG00000017336	1446.21	2.07537	0.46557	4.45771	8.28415e-06	0.00366307
ENSONIG00000018319	30.3945	2.50564	0.562128	4.45741	8.29542e-06	0.00366307
ENSONIG00000012398	488.914	1.24037	0.278352	4.45613	8.34519e-06	0.00366307
ENSONIG00000019226	5135.85	1.79987	0.404203	4.45288	8.47251e-06	0.00366307
ENSONIG00000004091	242.563	1.46898	0.331546	4.43069	9.39307e-06	0.00397467
Novel00797	42.9722	-2.83796	0.641737	-4.42231	9.76499e-06	0.00401469
Novel01684	3252.58	1.73196	0.391888	4.41953	9.89137e-06	0.00401469
ENSONIG00000030764	33.905	-3.26457	0.740251	-4.41009	1.0333e-05	0.00411004
ENSONIG00000027383	35.1194	2.84826	0.649106	4.38798	1.1441e-05	0.00446152
Novel00300	14.9549	-3.23847	0.739089	-4.3817	1.17755e-05	0.00450367
ENSONIG00000038140	51.9813	1.82546	0.417942	4.36774	1.2554e-05	0.00471082
ENSONIG00000007697	765.165	-1.48193	0.340733	-4.34926	1.36601e-05	0.00494874
ENSONIG00000035936	24.2781	2.2638	0.520553	4.34884	1.36857e-05	0.00494874
ENSONIG00000004465	184.99	1.2973	0.300005	4.32427	1.53037e-05	0.00540648
ENSONIG00000020121	308.604	-1.11278	0.257496	-4.32153	1.54952e-05	0.00540648
Novel00212	1343.77	-2.17146	0.504039	-4.30812	1.64651e-05	0.00564583
ENSONIG00000012940	545.968	-2.15853	0.5018	-4.30158	1.69587e-05	0.00571652
ENSONIG00000033095	18.532	-3.21831	0.749219	-4.29555	1.74263e-05	0.00577624
ENSONIG00000038511	26.4647	3.52599	0.822056	4.28923	1.79294e-05	0.00584558
ENSONIG00000014071	23.3998	-16.1641	3.79579	-4.25844	2.05859e-05	0.00660344
ENSONIG00000007504	1122.22	-3.35184	0.79222	-4.23094	2.32714e-05	0.00734638
Novel02818	17.2996	4.22448	1.00187	4.21661	2.48005e-05	0.00760103
ENSONIG00000011868	227.935	-1.99838	0.473974	-4.21623	2.48425e-05	0.00760103
Novel00550	18.5224	-8.36571	1.99149	-4.20074	2.66048e-05	0.00793856
ENSONIG00000002020	726.481	1.94393	0.462891	4.19956	2.6744e-05	0.00793856
ENSONIG00000014686	205.434	1.91903	0.458682	4.18379	2.86693e-05	0.00838492
ENSONIG00000012312	82.2459	-3.08574	0.744756	-4.14329	3.42352e-05	0.00986768
ENSONIG00000013499	1680.86	-2.12755	0.514132	-4.13814	3.5013e-05	0.00994769
ENSONIG00000009432	67.0836	2.7937	0.677318	4.12465	3.71295e-05	0.0104004
ENSONIG00000004144	2489.9	-2.57286	0.632368	-4.06861	4.72951e-05	0.013064
ENSONIG00000009404	52.38	-2.04986	0.506262	-4.04902	5.14334e-05	0.0140124
ENSONIG00000016333	20193.1	-1.50771	0.374906	-4.02157	5.78127e-05	0.0151704
ENSONIG00000004552	58.9275	2.45286	0.610085	4.02052	5.80702e-05	0.0151704
ENSONIG00000018192	18.8002	2.9659	0.738008	4.01879	5.84987e-05	0.0151704
ENSONIG00000000200	212.132	0.955365	0.237845	4.01676	5.90039e-05	0.0151704
Novel00616	9.41085	4.0343	1.00486	4.01479	5.94979e-05	0.0151704
ENSONIG00000038771	401.6	-1.7502	0.438054	-3.9954	6.45858e-05	0.0162593
ENSONIG00000010086	323.093	-2.82101	0.708338	-3.98258	6.81703e-05	0.0169134
ENSONIG00000009851	72.5411	15.6848	3.94081	3.9801	6.88849e-05	0.0169134
ENSONIG00000035004	36.6082	3.84766	0.96945	3.96891	7.22019e-05	0.0175116
ENSONIG00000037725	1012.79	-1.24771	0.315585	-3.95365	7.69674e-05	0.0184425
ENSONIG00000034350	2836.32	-2.74619	0.695907	-3.94619	7.9403e-05	0.0187996
ENSONIG00000001155	316.92	1.67153	0.424357	3.93898	8.18288e-05	0.019146
ENSONIG00000016884	1833.73	-2.20431	0.563187	-3.91399	9.07817e-05	0.0209938
ENSONIG00000016456	38919	5.78892	1.48116	3.90838	9.29175e-05	0.0212407
Novel02405	80.0441	-2.4553	0.630143	-3.89641	9.76278e-05	0.0220639
ENSONIG00000001861	1299.12	-3.02531	0.778228	-3.88743	0.000101312	0.0220676
Novel02354	10.6251	4.56428	1.17421	3.88711	0.000101443	0.0220676
ENSONIG00000018666	6416.23	-5.05496	1.3005	-3.88694	0.000101518	0.0220676
Novel00416	19.2059	5.07196	1.30533	3.88559	0.000102083	0.0220676
ENSONIG00000037819	10.36	-6.45994	1.66398	-3.88223	0.000103503	0.0221341
ENSONIG00000036109	44.0633	3.8115	0.984897	3.86995	0.000108858	0.0230316
ENSONIG00000030493	12.8872	4.67859	1.21153	3.86172	0.000112589	0.0235703
ENSONIG00000041444	412.364	-1.88654	0.489129	-3.85694	0.000114814	0.0237856
ENSONIG00000042992	94.6962	-1.95379	0.50743	-3.85037	0.00011794	0.0241237
ENSONIG00000010722	593.108	-1.49203	0.387697	-3.84844	0.000118872	0.0241237
Novel00431	42.5171	14.9062	3.88368	3.83817	0.000123956	0.0249015
ENSONIG00000002990	533.754	0.88288	0.231283	3.81732	0.00013491	0.0268309
ENSONIG00000039802	31.8508	4.00335	1.0508	3.80982	0.000139069	0.0273842
ENSONIG00000009805	105.422	-1.99357	0.524344	-3.80202	0.000143521	0.0279838
ENSONIG00000003672	35.9233	-3.60562	0.950352	-3.79398	0.00014825	0.0285529
ENSONIG00000014062	628.773	-2.41536	0.637001	-3.79177	0.000149578	0.0285529
ENSONIG00000019549	414.792	-1.3841	0.365213	-3.78984	0.000150747	0.0285529
ENSONIG00000001176	69.8597	-1.57174	0.415787	-3.78017	0.000156724	0.0294051
ENSONIG00000034028	4055.95	-2.73379	0.726148	-3.76478	0.000166695	0.0309834
Novel00139	43.3939	2.37756	0.631953	3.76224	0.000168395	0.0310096
ENSONIG00000005943	158.092	-1.35318	0.361284	-3.74546	0.000180063	0.0328541
ENSONIG00000004838	288.209	-1.26686	0.339154	-3.73537	0.000187443	0.0336813
ENSONIG00000010474	1740.11	1.07426	0.287647	3.73464	0.000187984	0.0336813
ENSONIG00000014983	319.897	1.04862	0.281075	3.73074	0.000190921	0.0339021
ENSONIG00000021386	447.394	-2.32626	0.624528	-3.72482	0.000195452	0.0343996
ENSONIG00000006645	134.813	1.45005	0.38959	3.722	0.000197654	0.0344819
ENSONIG00000014065	10.8428	-5.03194	1.35448	-3.71504	0.000203173	0.0351365
ENSONIG00000015664	29.0304	2.09715	0.565082	3.71124	0.00020625	0.0353092
Novel02608	16.516	5.08459	1.37072	3.70944	0.000207722	0.0353092
ENSONIG00000016674	786.445	-0.746367	0.201327	-3.70724	0.00020953	0.0353147
ENSONIG00000003898	558.555	-1.43993	0.389238	-3.69936	0.000216146	0.0361237
Novel01437	10.3296	-3.39147	0.919737	-3.68744	0.000226523	0.0374513
ENSONIG00000001497	267.627	-4.91708	1.33401	-3.68594	0.000227857	0.0374513
ENSONIG00000038154	58.6547	2.39	0.648939	3.68293	0.000230565	0.0375859
ENSONIG00000008160	1251.59	-3.86341	1.05125	-3.67505	0.000237798	0.0382019
ENSONIG00000017440	2809.67	-1.4561	0.396257	-3.67464	0.000238186	0.0382019
ENSONIG00000033950	22.2332	5.48494	1.49469	3.66961	0.000242924	0.0386502
ENSONIG00000011812	1062.76	-2.88813	0.787626	-3.66689	0.000245523	0.0387537
ENSONIG00000017770	3055.22	1.43548	0.392151	3.66052	0.000251706	0.0394168
ENSONIG00000017818	113.323	6.98146	1.91102	3.65325	0.000258938	0.0402324
ENSONIG00000016650	327.121	-0.981796	0.268942	-3.65059	0.00026164	0.0403373
ENSONIG00000003414	19.758	-2.64651	0.725711	-3.64679	0.000265539	0.0406235
ENSONIG00000041687	46.3265	-2.80785	0.770378	-3.64477	0.000267629	0.0406305
Novel00460	29.6024	-3.40909	0.936813	-3.63903	0.000273664	0.0412321
ENSONIG00000041522	75.5895	-1.861	0.512163	-3.63361	0.000279479	0.0415939
ENSONIG00000007893	54.286	3.76289	1.03578	3.6329	0.000280249	0.0415939
ENSONIG00000032877	1177.9	1.44742	0.398727	3.63011	0.000283298	0.0417351
ENSONIG00000007170	142.335	1.29584	0.35733	3.62646	0.000287338	0.0420189
ENSONIG00000020658	882.825	-2.39133	0.661923	-3.61269	0.000303035	0.0439909
ENSONIG00000033303	470.09	-1.28992	0.357367	-3.60949	0.000306794	0.0442139
Novel00336	14.0451	4.18655	1.16175	3.60367	0.000313755	0.0448888
Novel00970	66.3614	1.47796	0.410521	3.60021	0.000317956	0.0448888
ENSONIG00000000697	393.286	0.771271	0.214283	3.59932	0.000319052	0.0448888
ENSONIG00000018974	94.1629	-2.79303	0.776324	-3.59776	0.000320973	0.0448888
ENSONIG00000031070	3039.88	-1.42545	0.396363	-3.59631	0.000322762	0.0448888
ENSONIG00000033330	69.353	-14.8089	4.12158	-3.59301	0.000326881	0.0450119
ENSONIG00000003902	479.157	7.00029	1.94887	3.59198	0.000328174	0.0450119
ENSONIG00000014004	17.6259	-2.56943	0.716894	-3.58411	0.000338227	0.046073
ENSONIG00000016873	99.0735	-1.44573	0.40375	-3.58077	0.000342586	0.046209
ENSONIG00000034044	6000.89	-3.65009	1.01974	-3.57944	0.000344328	0.046209
ENSONIG00000010535	679.282	-1.16263	0.324935	-3.57803	0.000346196	0.046209
ENSONIG00000020043	395.991	2.11499	0.592623	3.56886	0.000358534	0.0471477
ENSONIG00000000903	136.488	1.97099	0.5525	3.5674	0.000360537	0.0471477
ENSONIG00000007310	72.4798	1.71441	0.480624	3.56706	0.000361015	0.0471477
ENSONIG00000011243	76.8791	-2.13265	0.59808	-3.56583	0.000362711	0.0471477
ENSONIG00000002398	240.157	1.62797	0.457588	3.55771	0.0003741	0.0483124
ENSONIG00000012881	254.776	-1.93565	0.544664	-3.55384	0.000379646	0.0487123

## Sheet: Table S5
Table S5 Enrichment analysis of Gene Ontology.
ID	Description	GeneRatio	BgRatio	pvalue	p.adjust	qvalue	geneID	Count
GO:0015849	organic acid transport	6/99	61/12716	7.51009e-06	0.00250932	0.00248933	ENSONIG00000010841/ENSONIG00000017336/ENSONIG00000013499/Novel00139/ENSONIG00000008160/ENSONIG00000012881	6
GO:0006865	amino acid transport	4/99	20/12716	1.52192e-05	0.00250932	0.00248933	ENSONIG00000010841/ENSONIG00000013499/ENSONIG00000008160/ENSONIG00000012881	4
GO:0015711	organic anion transport	7/99	104/12716	1.60511e-05	0.00250932	0.00248933	ENSONIG00000010841/ENSONIG00000017336/ENSONIG00000013499/Novel00139/ENSONIG00000008160/ENSONIG00000007310/ENSONIG00000012881	7
GO:0046942	carboxylic acid transport	5/99	60/12716	0.000100538	0.0117881	0.0116942	ENSONIG00000010841/ENSONIG00000013499/Novel00139/ENSONIG00000008160/ENSONIG00000012881	5
GO:0006820	anion transport	7/99	202/12716	0.000997491	0.0935647	0.0928192	ENSONIG00000010841/ENSONIG00000017336/ENSONIG00000013499/Novel00139/ENSONIG00000008160/ENSONIG00000007310/ENSONIG00000012881	7
GO:0010506	regulation of autophagy	3/99	30/12716	0.00159548	0.124713	0.12372	ENSONIG00000001501/Novel00300/ENSONIG00000006645	3
GO:0042908	xenobiotic transport	2/99	10/12716	0.00259255	0.173701	0.172317	ENSONIG00000017336/ENSONIG00000003414	2
GO:0050768	negative regulation of neurogenesis	2/99	14/12716	0.00513744	0.295558	0.293203	ENSONIG00000021386/ENSONIG00000002398	2
GO:0051961	negative regulation of nervous system development	2/99	15/12716	0.00589787	0.295558	0.293203	ENSONIG00000021386/ENSONIG00000002398	2
GO:0031329	regulation of cellular catabolic process	3/99	51/12716	0.00727413	0.295558	0.293203	ENSONIG00000001501/Novel00300/ENSONIG00000006645	3
GO:1903825	organic acid transmembrane transport	2/99	17/12716	0.00756225	0.295558	0.293203	ENSONIG00000010841/ENSONIG00000008160	2
GO:1905039	carboxylic acid transmembrane transport	2/99	17/12716	0.00756225	0.295558	0.293203	ENSONIG00000010841/ENSONIG00000008160	2
GO:0010721	negative regulation of cell development	2/99	19/12716	0.00941281	0.325361	0.322769	ENSONIG00000021386/ENSONIG00000002398	2
GO:0009894	regulation of catabolic process	3/99	58/12716	0.0103648	0.325361	0.322769	ENSONIG00000001501/Novel00300/ENSONIG00000006645	3
GO:0001764	neuron migration	2/99	20/12716	0.010406	0.325361	0.322769	ENSONIG00000037725/ENSONIG00000003898	2
GO:0006836	neurotransmitter transport	3/99	70/12716	0.0172	0.476443	0.472647	ENSONIG00000008058/ENSONIG00000017336/ENSONIG00000008160	3
GO:0015893	drug transport	2/99	26/12716	0.0172698	0.476443	0.472647	ENSONIG00000008160/ENSONIG00000007310	2
GO:0051093	negative regulation of developmental process	3/99	72/12716	0.0185328	0.482883	0.479035	ENSONIG00000009805/ENSONIG00000021386/ENSONIG00000002398	3
GO:0006914	autophagy	3/99	77/12716	0.0221096	0.518471	0.51434	ENSONIG00000001501/Novel00300/ENSONIG00000006645	3
GO:0061919	process utilizing autophagic mechanism	3/99	77/12716	0.0221096	0.518471	0.51434	ENSONIG00000001501/Novel00300/ENSONIG00000006645	3
GO:0001889	liver development	3/99	81/12716	0.0252235	0.537719	0.533434	ENSONIG00000021386/ENSONIG00000003898/ENSONIG00000033303	3
GO:0051241	negative regulation of multicellular organismal process	3/99	81/12716	0.0252235	0.537719	0.533434	ENSONIG00000009805/ENSONIG00000021386/ENSONIG00000002398	3
GO:0061008	hepaticobiliary system development	3/99	83/12716	0.0268645	0.547802	0.543437	ENSONIG00000021386/ENSONIG00000003898/ENSONIG00000033303	3
GO:0045596	negative regulation of cell differentiation	2/99	38/12716	0.0351763	0.651791	0.646597	ENSONIG00000021386/ENSONIG00000002398	2
GO:0098656	anion transmembrane transport	3/99	95/12716	0.0378796	0.651791	0.646597	ENSONIG00000010841/Novel00139/ENSONIG00000008160	3
GO:0002252	immune effector process	2/99	41/12716	0.0404214	0.651791	0.646597	ENSONIG00000016456/ENSONIG00000011812	2
GO:0016051	carbohydrate biosynthetic process	2/99	44/12716	0.0459413	0.651791	0.646597	ENSONIG00000008131/ENSONIG00000001155	2
GO:0009611	response to wounding	4/99	183/12716	0.0545173	0.651791	0.646597	ENSONIG00000042992/ENSONIG00000021386/Novel01437/ENSONIG00000011812	4
GO:0006955	immune response	5/99	279/12716	0.0666184	0.651791	0.646597	ENSONIG00000038511/ENSONIG00000016456/ENSONIG00000036109/ENSONIG00000003902/ENSONIG00000010535	5
GO:0071705	nitrogen compound transport	7/99	466/12716	0.0711071	0.651791	0.646597	ENSONIG00000041015/ENSONIG00000010841/ENSONIG00000017336/ENSONIG00000013499/ENSONIG00000008160/ENSONIG00000007310/ENSONIG00000012881	7
GO:0007259	JAK-STAT cascade	1/99	10/12716	0.0752086	0.651791	0.646597	ENSONIG00000021386	1
GO:0020027	hemoglobin metabolic process	1/99	10/12716	0.0752086	0.651791	0.646597	ENSONIG00000008160	1
GO:0042541	hemoglobin biosynthetic process	1/99	10/12716	0.0752086	0.651791	0.646597	ENSONIG00000008160	1
GO:0097696	STAT cascade	1/99	10/12716	0.0752086	0.651791	0.646597	ENSONIG00000021386	1
GO:0033333	fin development	2/99	59/12716	0.0771476	0.651791	0.646597	ENSONIG00000003898/ENSONIG00000011812	2
GO:0048736	appendage development	2/99	61/12716	0.0817049	0.651791	0.646597	ENSONIG00000003898/ENSONIG00000011812	2
GO:0002697	regulation of immune effector process	1/99	11/12716	0.0824142	0.651791	0.646597	ENSONIG00000011812	1
GO:0006144	purine nucleobase metabolic process	1/99	11/12716	0.0824142	0.651791	0.646597	ENSONIG00000011770	1
GO:0006595	polyamine metabolic process	1/99	11/12716	0.0824142	0.651791	0.646597	ENSONIG00000019555	1
GO:0051180	vitamin transport	1/99	11/12716	0.0824142	0.651791	0.646597	ENSONIG00000007310	1
GO:0042493	response to drug	2/99	62/12716	0.0840142	0.651791	0.646597	ENSONIG00000008160/ENSONIG00000007310	2
GO:0000723	telomere maintenance	2/99	63/12716	0.0863435	0.651791	0.646597	ENSONIG00000042017/ENSONIG00000030764	2
GO:0032101	regulation of response to external stimulus	2/99	63/12716	0.0863435	0.651791	0.646597	ENSONIG00000021386/ENSONIG00000011812	2
GO:0032200	telomere organization	2/99	63/12716	0.0863435	0.651791	0.646597	ENSONIG00000042017/ENSONIG00000030764	2
GO:0006094	gluconeogenesis	1/99	12/12716	0.0895642	0.651791	0.646597	ENSONIG00000008131	1
GO:0019319	hexose biosynthetic process	1/99	12/12716	0.0895642	0.651791	0.646597	ENSONIG00000008131	1
GO:0035675	neuromast hair cell development	1/99	12/12716	0.0895642	0.651791	0.646597	ENSONIG00000021386	1
GO:0046364	monosaccharide biosynthetic process	1/99	12/12716	0.0895642	0.651791	0.646597	ENSONIG00000008131	1
GO:0002684	positive regulation of immune system process	2/99	65/12716	0.0910598	0.651791	0.646597	ENSONIG00000016456/ENSONIG00000011812	2
GO:0007596	blood coagulation	2/99	67/12716	0.0958503	0.651791	0.646597	ENSONIG00000042992/Novel01437	2
GO:0035082	axoneme assembly	1/99	13/12716	0.0966591	0.651791	0.646597	ENSONIG00000018319	1
GO:0072348	sulfur compound transport	1/99	13/12716	0.0966591	0.651791	0.646597	ENSONIG00000017336	1
GO:0007599	hemostasis	2/99	68/12716	0.0982723	0.651791	0.646597	ENSONIG00000042992/Novel01437	2
GO:0048732	gland development	3/99	142/12716	0.0989635	0.651791	0.646597	ENSONIG00000021386/ENSONIG00000003898/ENSONIG00000033303	3
GO:0006636	unsaturated fatty acid biosynthetic process	1/99	14/12716	0.103699	0.651791	0.646597	ENSONIG00000018974	1
GO:0021549	cerebellum development	1/99	14/12716	0.103699	0.651791	0.646597	ENSONIG00000003898	1
GO:0042073	intraciliary transport	1/99	14/12716	0.103699	0.651791	0.646597	ENSONIG00000000903	1
GO:1901570	fatty acid derivative biosynthetic process	1/99	14/12716	0.103699	0.651791	0.646597	ENSONIG00000018974	1
GO:2000736	regulation of stem cell differentiation	1/99	14/12716	0.103699	0.651791	0.646597	ENSONIG00000019549	1
GO:0050793	regulation of developmental process	5/99	320/12716	0.104305	0.651791	0.646597	Novel02354/ENSONIG00000009805/ENSONIG00000019549/ENSONIG00000021386/ENSONIG00000002398	5
GO:0050878	regulation of body fluid levels	2/99	71/12716	0.105641	0.651791	0.646597	ENSONIG00000042992/Novel01437	2
GO:0009617	response to bacterium	2/99	72/12716	0.108129	0.651791	0.646597	ENSONIG00000016333/ENSONIG00000011812	2
GO:0050817	coagulation	2/99	72/12716	0.108129	0.651791	0.646597	ENSONIG00000042992/Novel01437	2
GO:0032103	positive regulation of response to external stimulus	1/99	15/12716	0.110685	0.651791	0.646597	ENSONIG00000011812	1
GO:0033559	unsaturated fatty acid metabolic process	1/99	15/12716	0.110685	0.651791	0.646597	ENSONIG00000018974	1
GO:0034637	cellular carbohydrate biosynthetic process	1/99	15/12716	0.110685	0.651791	0.646597	ENSONIG00000001155	1
GO:0048886	neuromast hair cell differentiation	1/99	15/12716	0.110685	0.651791	0.646597	ENSONIG00000021386	1
GO:0006826	iron ion transport	1/99	16/12716	0.117617	0.651791	0.646597	ENSONIG00000016333	1
GO:0007338	single fertilization	1/99	16/12716	0.117617	0.651791	0.646597	ENSONIG00000007170	1
GO:0009566	fertilization	1/99	16/12716	0.117617	0.651791	0.646597	ENSONIG00000007170	1
GO:0015979	photosynthesis	1/99	16/12716	0.117617	0.651791	0.646597	Novel01437	1
GO:0021575	hindbrain morphogenesis	1/99	16/12716	0.117617	0.651791	0.646597	ENSONIG00000003898	1
GO:0016567	protein ubiquitination	4/99	241/12716	0.118695	0.651791	0.646597	ENSONIG00000007697/ENSONIG00000004465/ENSONIG00000021386/ENSONIG00000041522	4
GO:0006120	mitochondrial electron transport, NADH to ubiquinone	1/99	17/12716	0.124495	0.651791	0.646597	Novel00133	1
GO:0042060	wound healing	3/99	159/12716	0.127084	0.651791	0.646597	ENSONIG00000042992/Novel01437/ENSONIG00000011812	3
GO:0016525	negative regulation of angiogenesis	1/99	18/12716	0.131321	0.651791	0.646597	ENSONIG00000009805	1
GO:0021522	spinal cord motor neuron differentiation	1/99	18/12716	0.131321	0.651791	0.646597	ENSONIG00000003898	1
GO:0031103	axon regeneration	1/99	18/12716	0.131321	0.651791	0.646597	ENSONIG00000021386	1
GO:0046173	polyol biosynthetic process	1/99	18/12716	0.131321	0.651791	0.646597	ENSONIG00000001155	1
GO:2000181	negative regulation of blood vessel morphogenesis	1/99	18/12716	0.131321	0.651791	0.646597	ENSONIG00000009805	1
GO:0006952	defense response	3/99	162/12716	0.132319	0.651791	0.646597	Novel02354/ENSONIG00000036109/ENSONIG00000011812	3
GO:0045595	regulation of cell differentiation	3/99	162/12716	0.132319	0.651791	0.646597	ENSONIG00000019549/ENSONIG00000021386/ENSONIG00000002398	3
GO:0040011	locomotion	6/99	447/12716	0.135373	0.651791	0.646597	ENSONIG00000027383/Novel02818/ENSONIG00000037725/ENSONIG00000036109/ENSONIG00000003898/ENSONIG00000011812	6
GO:0022900	electron transport chain	2/99	83/12716	0.136459	0.651791	0.646597	Novel00133/ENSONIG00000032877	2
GO:0001578	microtubule bundle formation	1/99	19/12716	0.138093	0.651791	0.646597	ENSONIG00000018319	1
GO:0006576	cellular biogenic amine metabolic process	1/99	19/12716	0.138093	0.651791	0.646597	ENSONIG00000019555	1
GO:0009112	nucleobase metabolic process	1/99	19/12716	0.138093	0.651791	0.646597	ENSONIG00000011770	1
GO:0031102	neuron projection regeneration	1/99	19/12716	0.138093	0.651791	0.646597	ENSONIG00000021386	1
GO:0044106	cellular amine metabolic process	1/99	19/12716	0.138093	0.651791	0.646597	ENSONIG00000019555	1
GO:1901343	negative regulation of vasculature development	1/99	19/12716	0.138093	0.651791	0.646597	ENSONIG00000009805	1
GO:1901568	fatty acid derivative metabolic process	1/99	19/12716	0.138093	0.651791	0.646597	ENSONIG00000018974	1
GO:0032446	protein modification by small protein conjugation	4/99	257/12716	0.140454	0.651791	0.646597	ENSONIG00000007697/ENSONIG00000004465/ENSONIG00000021386/ENSONIG00000041522	4
GO:0006091	generation of precursor metabolites and energy	3/99	168/12716	0.143011	0.651791	0.646597	Novel00133/Novel01437/ENSONIG00000032877	3
GO:0048678	response to axon injury	1/99	20/12716	0.144814	0.651791	0.646597	ENSONIG00000021386	1
GO:0050727	regulation of inflammatory response	1/99	20/12716	0.144814	0.651791	0.646597	ENSONIG00000011812	1
GO:1903034	regulation of response to wounding	1/99	20/12716	0.144814	0.651791	0.646597	ENSONIG00000021386	1
GO:0044248	cellular catabolic process	6/99	460/12716	0.148927	0.651791	0.646597	ENSONIG00000001501/ENSONIG00000011770/Novel00300/ENSONIG00000007697/ENSONIG00000006645/ENSONIG00000020043	6
GO:0050767	regulation of neurogenesis	2/99	88/12716	0.149831	0.651791	0.646597	ENSONIG00000021386/ENSONIG00000002398	2
GO:0006006	glucose metabolic process	1/99	21/12716	0.151482	0.651791	0.646597	ENSONIG00000008131	1
GO:0006289	nucleotide-excision repair	1/99	21/12716	0.151482	0.651791	0.646597	ENSONIG00000001176	1
GO:0006304	DNA modification	1/99	21/12716	0.151482	0.651791	0.646597	Novel02354	1
GO:0006334	nucleosome assembly	1/99	21/12716	0.151482	0.651791	0.646597	ENSONIG00000037924	1
GO:0006956	complement activation	1/99	21/12716	0.151482	0.651791	0.646597	ENSONIG00000016456	1
GO:0009308	amine metabolic process	1/99	21/12716	0.151482	0.651791	0.646597	ENSONIG00000019555	1
GO:0022037	metencephalon development	1/99	21/12716	0.151482	0.651791	0.646597	ENSONIG00000003898	1
GO:0031497	chromatin assembly	1/99	21/12716	0.151482	0.651791	0.646597	ENSONIG00000037924	1
GO:0032102	negative regulation of response to external stimulus	1/99	21/12716	0.151482	0.651791	0.646597	ENSONIG00000021386	1
GO:0042462	eye photoreceptor cell development	1/99	21/12716	0.151482	0.651791	0.646597	ENSONIG00000019555	1
GO:0071526	semaphorin-plexin signaling pathway	1/99	21/12716	0.151482	0.651791	0.646597	ENSONIG00000003898	1
GO:0031349	positive regulation of defense response	1/99	22/12716	0.158099	0.656241	0.651012	ENSONIG00000011812	1
GO:0048919	posterior lateral line neuromast development	1/99	22/12716	0.158099	0.656241	0.651012	ENSONIG00000021386	1
GO:1990542	mitochondrial transmembrane transport	1/99	22/12716	0.158099	0.656241	0.651012	ENSONIG00000008160	1
GO:0051960	regulation of nervous system development	2/99	93/12716	0.163455	0.656241	0.651012	ENSONIG00000021386/ENSONIG00000002398	2
GO:2000026	regulation of multicellular organismal development	4/99	273/12716	0.163686	0.656241	0.651012	ENSONIG00000009805/ENSONIG00000019549/ENSONIG00000021386/ENSONIG00000002398	4
GO:0006333	chromatin assembly or disassembly	1/99	23/12716	0.164665	0.656241	0.651012	ENSONIG00000037924	1
GO:0030168	platelet activation	1/99	23/12716	0.164665	0.656241	0.651012	Novel01437	1
GO:0042133	neurotransmitter metabolic process	1/99	23/12716	0.164665	0.656241	0.651012	ENSONIG00000027881	1
GO:0034728	nucleosome organization	1/99	24/12716	0.171181	0.656241	0.651012	ENSONIG00000037924	1
GO:0042775	mitochondrial ATP synthesis coupled electron transport	1/99	24/12716	0.171181	0.656241	0.651012	Novel00133	1
GO:0080134	regulation of response to stress	2/99	98/12716	0.177292	0.656241	0.651012	ENSONIG00000021386/ENSONIG00000011812	2
GO:0000041	transition metal ion transport	1/99	25/12716	0.177645	0.656241	0.651012	ENSONIG00000016333	1
GO:0035235	ionotropic glutamate receptor signaling pathway	1/99	25/12716	0.177645	0.656241	0.651012	ENSONIG00000017818	1
GO:0060284	regulation of cell development	2/99	99/12716	0.180082	0.656241	0.651012	ENSONIG00000021386/ENSONIG00000002398	2
GO:0006879	cellular iron ion homeostasis	1/99	26/12716	0.18406	0.656241	0.651012	ENSONIG00000016333	1
GO:0006959	humoral immune response	1/99	26/12716	0.18406	0.656241	0.651012	ENSONIG00000016456	1
GO:0072376	protein activation cascade	1/99	26/12716	0.18406	0.656241	0.651012	ENSONIG00000016456	1
GO:0048699	generation of neurons	5/99	388/12716	0.184963	0.656241	0.651012	ENSONIG00000019555/ENSONIG00000037725/ENSONIG00000021386/ENSONIG00000003898/ENSONIG00000002398	5
GO:0010970	transport along microtubule	1/99	27/12716	0.190426	0.656241	0.651012	ENSONIG00000000903	1
GO:0019751	polyol metabolic process	1/99	27/12716	0.190426	0.656241	0.651012	ENSONIG00000001155	1
GO:0021517	ventral spinal cord development	1/99	27/12716	0.190426	0.656241	0.651012	ENSONIG00000003898	1
GO:0046165	alcohol biosynthetic process	1/99	27/12716	0.190426	0.656241	0.651012	ENSONIG00000001155	1
GO:0099111	microtubule-based transport	1/99	27/12716	0.190426	0.656241	0.651012	ENSONIG00000000903	1
GO:0008285	negative regulation of cell proliferation	1/99	28/12716	0.196742	0.656241	0.651012	ENSONIG00000001501	1
GO:0030705	cytoskeleton-dependent intracellular transport	1/99	28/12716	0.196742	0.656241	0.651012	ENSONIG00000000903	1
GO:0035315	hair cell differentiation	1/99	29/12716	0.20301	0.656241	0.651012	ENSONIG00000021386	1
GO:0046916	cellular transition metal ion homeostasis	1/99	29/12716	0.20301	0.656241	0.651012	ENSONIG00000016333	1
GO:0009605	response to external stimulus	5/99	405/12716	0.208029	0.656241	0.651012	ENSONIG00000027383/ENSONIG00000016333/ENSONIG00000036109/ENSONIG00000021386/ENSONIG00000011812	5
GO:0043207	response to external biotic stimulus	2/99	109/12716	0.208309	0.656241	0.651012	ENSONIG00000016333/ENSONIG00000011812	2
GO:0051707	response to other organism	2/99	109/12716	0.208309	0.656241	0.651012	ENSONIG00000016333/ENSONIG00000011812	2
GO:0060249	anatomical structure homeostasis	2/99	109/12716	0.208309	0.656241	0.651012	ENSONIG00000042017/ENSONIG00000030764	2
GO:0006323	DNA packaging	1/99	30/12716	0.209229	0.656241	0.651012	ENSONIG00000037924	1
GO:0006473	protein acetylation	1/99	30/12716	0.209229	0.656241	0.651012	ENSONIG00000014983	1
GO:0006633	fatty acid biosynthetic process	1/99	30/12716	0.209229	0.656241	0.651012	ENSONIG00000018974	1
GO:0007215	glutamate receptor signaling pathway	1/99	30/12716	0.209229	0.656241	0.651012	ENSONIG00000017818	1
GO:0021515	cell differentiation in spinal cord	1/99	30/12716	0.209229	0.656241	0.651012	ENSONIG00000003898	1
GO:0031017	exocrine pancreas development	1/99	30/12716	0.209229	0.656241	0.651012	ENSONIG00000003898	1
GO:0035272	exocrine system development	1/99	30/12716	0.209229	0.656241	0.651012	ENSONIG00000003898	1
GO:0001754	eye photoreceptor cell differentiation	1/99	31/12716	0.2154	0.656241	0.651012	ENSONIG00000019555	1
GO:0031503	protein-containing complex localization	1/99	31/12716	0.2154	0.656241	0.651012	ENSONIG00000000903	1
GO:0042490	mechanoreceptor differentiation	1/99	31/12716	0.2154	0.656241	0.651012	ENSONIG00000021386	1
GO:0042773	ATP synthesis coupled electron transport	1/99	31/12716	0.2154	0.656241	0.651012	Novel00133	1
GO:0048840	otolith development	1/99	31/12716	0.2154	0.656241	0.651012	ENSONIG00000016674	1
GO:0048870	cell motility	4/99	306/12716	0.215482	0.656241	0.651012	Novel02818/ENSONIG00000037725/ENSONIG00000003898/ENSONIG00000011812	4
GO:0051674	localization of cell	4/99	306/12716	0.215482	0.656241	0.651012	Novel02818/ENSONIG00000037725/ENSONIG00000003898/ENSONIG00000011812	4
GO:0009607	response to biotic stimulus	2/99	113/12716	0.219733	0.661748	0.656476	ENSONIG00000016333/ENSONIG00000011812	2
GO:0015850	organic hydroxy compound transport	1/99	32/12716	0.221523	0.661748	0.656476	Novel00139	1
GO:0055072	iron ion homeostasis	1/99	32/12716	0.221523	0.661748	0.656476	ENSONIG00000016333	1
GO:0048592	eye morphogenesis	2/99	115/12716	0.225466	0.668915	0.663585	ENSONIG00000019555/ENSONIG00000021386	2
GO:0015718	monocarboxylic acid transport	1/99	33/12716	0.2276	0.668915	0.663585	Novel00139	1
GO:0006839	mitochondrial transport	1/99	34/12716	0.233629	0.668915	0.663585	ENSONIG00000008160	1
GO:0009913	epidermal cell differentiation	1/99	34/12716	0.233629	0.668915	0.663585	ENSONIG00000021386	1
GO:0033334	fin morphogenesis	1/99	34/12716	0.233629	0.668915	0.663585	ENSONIG00000011812	1
GO:0035051	cardiocyte differentiation	1/99	34/12716	0.233629	0.668915	0.663585	ENSONIG00000019549	1
GO:0031099	regeneration	2/99	118/12716	0.234087	0.668915	0.663585	ENSONIG00000021386/ENSONIG00000011812	2
GO:0022008	neurogenesis	5/99	425/12716	0.236311	0.668915	0.663585	ENSONIG00000019555/ENSONIG00000037725/ENSONIG00000021386/ENSONIG00000003898/ENSONIG00000002398	5
GO:0006119	oxidative phosphorylation	1/99	35/12716	0.239611	0.668915	0.663585	Novel00133	1
GO:0022904	respiratory electron transport chain	1/99	35/12716	0.239611	0.668915	0.663585	Novel00133	1
GO:0035107	appendage morphogenesis	1/99	35/12716	0.239611	0.668915	0.663585	ENSONIG00000011812	1
GO:0030198	extracellular matrix organization	1/99	36/12716	0.245548	0.680332	0.674911	ENSONIG00000011812	1
GO:0032787	monocarboxylic acid metabolic process	2/99	124/12716	0.251383	0.680332	0.674911	ENSONIG00000027881/ENSONIG00000018974	2
GO:0043062	extracellular structure organization	1/99	37/12716	0.251438	0.680332	0.674911	ENSONIG00000011812	1
GO:0048916	posterior lateral line development	1/99	37/12716	0.251438	0.680332	0.674911	ENSONIG00000021386	1
GO:0060271	cilium assembly	2/99	126/12716	0.257159	0.680332	0.674911	ENSONIG00000018319/ENSONIG00000000903	2
GO:0021510	spinal cord development	1/99	38/12716	0.257283	0.680332	0.674911	ENSONIG00000003898	1
GO:0033339	pectoral fin development	1/99	38/12716	0.257283	0.680332	0.674911	ENSONIG00000003898	1
GO:0042461	photoreceptor cell development	1/99	38/12716	0.257283	0.680332	0.674911	ENSONIG00000019555	1
GO:0043543	protein acylation	1/99	38/12716	0.257283	0.680332	0.674911	ENSONIG00000014983	1
GO:0044283	small molecule biosynthetic process	3/99	227/12716	0.259805	0.680332	0.674911	ENSONIG00000008131/ENSONIG00000001155/ENSONIG00000018974	3
GO:0031347	regulation of defense response	1/99	39/12716	0.263083	0.680332	0.674911	ENSONIG00000011812	1
GO:0055076	transition metal ion homeostasis	1/99	39/12716	0.263083	0.680332	0.674911	ENSONIG00000016333	1
GO:0001654	eye development	3/99	229/12716	0.264009	0.680332	0.674911	ENSONIG00000019555/ENSONIG00000021386/ENSONIG00000016674	3
GO:0150063	visual system development	3/99	229/12716	0.264009	0.680332	0.674911	ENSONIG00000019555/ENSONIG00000021386/ENSONIG00000016674	3
GO:0070647	protein modification by small protein conjugation or removal	4/99	338/12716	0.269415	0.690468	0.684966	ENSONIG00000007697/ENSONIG00000004465/ENSONIG00000021386/ENSONIG00000041522	4
GO:0002682	regulation of immune system process	2/99	132/12716	0.274497	0.696016	0.69047	ENSONIG00000016456/ENSONIG00000011812	2
GO:0048915	posterior lateral line system development	1/99	41/12716	0.274548	0.696016	0.69047	ENSONIG00000021386	1
GO:0044782	cilium organization	2/99	133/12716	0.277386	0.69943	0.693857	ENSONIG00000018319/ENSONIG00000000903	2
GO:0048884	neuromast development	1/99	43/12716	0.285837	0.711343	0.705676	ENSONIG00000021386	1
GO:0120031	plasma membrane bounded cell projection assembly	2/99	137/12716	0.288936	0.711343	0.705676	ENSONIG00000018319/ENSONIG00000000903	2
GO:0019318	hexose metabolic process	1/99	44/12716	0.291416	0.711343	0.705676	ENSONIG00000008131	1
GO:0048881	mechanosensory lateral line system development	1/99	44/12716	0.291416	0.711343	0.705676	ENSONIG00000021386	1
GO:0065004	protein-DNA complex assembly	1/99	44/12716	0.291416	0.711343	0.705676	ENSONIG00000037924	1
GO:1901617	organic hydroxy compound biosynthetic process	1/99	44/12716	0.291416	0.711343	0.705676	ENSONIG00000001155	1
GO:0019882	antigen processing and presentation	1/99	45/12716	0.296951	0.711343	0.705676	ENSONIG00000003902	1
GO:0045765	regulation of angiogenesis	1/99	45/12716	0.296951	0.711343	0.705676	ENSONIG00000009805	1
GO:0080135	regulation of cellular response to stress	1/99	45/12716	0.296951	0.711343	0.705676	ENSONIG00000021386	1
GO:1901565	organonitrogen compound catabolic process	3/99	246/12716	0.300045	0.711343	0.705676	ENSONIG00000011770/ENSONIG00000007697/ENSONIG00000020043	3
GO:0008283	cell proliferation	2/99	141/12716	0.300467	0.711343	0.705676	ENSONIG00000001501/ENSONIG00000021386	2
GO:0030031	cell projection assembly	2/99	141/12716	0.300467	0.711343	0.705676	ENSONIG00000018319/ENSONIG00000000903	2
GO:0051604	protein maturation	1/99	46/12716	0.302444	0.711343	0.705676	ENSONIG00000014983	1
GO:0006281	DNA repair	3/99	249/12716	0.306443	0.711343	0.705676	ENSONIG00000042017/ENSONIG00000030764/ENSONIG00000001176	3
GO:0008544	epidermis development	1/99	47/12716	0.307895	0.711343	0.705676	ENSONIG00000021386	1
GO:0044272	sulfur compound biosynthetic process	1/99	47/12716	0.307895	0.711343	0.705676	ENSONIG00000034044	1
GO:0071824	protein-DNA complex subunit organization	1/99	47/12716	0.307895	0.711343	0.705676	ENSONIG00000037924	1
GO:0005975	carbohydrate metabolic process	3/99	251/12716	0.310711	0.714331	0.70864	ENSONIG00000008131/ENSONIG00000013499/ENSONIG00000001155	3
GO:0001505	regulation of neurotransmitter levels	1/99	50/12716	0.323995	0.719679	0.713945	ENSONIG00000027881	1
GO:0010975	regulation of neuron projection development	1/99	50/12716	0.323995	0.719679	0.713945	ENSONIG00000021386	1
GO:0046530	photoreceptor cell differentiation	1/99	50/12716	0.323995	0.719679	0.713945	ENSONIG00000019555	1
GO:0006869	lipid transport	2/99	150/12716	0.326293	0.719679	0.713945	Novel00603/Novel00139	2
GO:0002253	activation of immune response	1/99	51/12716	0.329279	0.719679	0.713945	ENSONIG00000016456	1
GO:0006413	translational initiation	1/99	51/12716	0.329279	0.719679	0.713945	ENSONIG00000000697	1
GO:0007601	visual perception	1/99	51/12716	0.329279	0.719679	0.713945	ENSONIG00000003638	1
GO:0031101	fin regeneration	1/99	51/12716	0.329279	0.719679	0.713945	ENSONIG00000011812	1
GO:1901342	regulation of vasculature development	1/99	51/12716	0.329279	0.719679	0.713945	ENSONIG00000009805	1
GO:0051239	regulation of multicellular organismal process	4/99	375/12716	0.334363	0.719679	0.713945	ENSONIG00000009805/ENSONIG00000019549/ENSONIG00000021386/ENSONIG00000002398	4
GO:0005996	monosaccharide metabolic process	1/99	52/12716	0.334521	0.719679	0.713945	ENSONIG00000008131	1
GO:0006631	fatty acid metabolic process	1/99	53/12716	0.339724	0.719679	0.713945	ENSONIG00000018974	1
GO:0050778	positive regulation of immune response	1/99	53/12716	0.339724	0.719679	0.713945	ENSONIG00000016456	1
GO:0006928	movement of cell or subcellular component	5/99	494/12716	0.340333	0.719679	0.713945	Novel02818/ENSONIG00000037725/ENSONIG00000003898/ENSONIG00000011812/ENSONIG00000000903	5
GO:0051603	proteolysis involved in cellular protein catabolic process	2/99	155/12716	0.340541	0.719679	0.713945	ENSONIG00000007697/ENSONIG00000020043	2
GO:0007017	microtubule-based process	3/99	266/12716	0.342762	0.719679	0.713945	ENSONIG00000018319/ENSONIG00000033950/ENSONIG00000000903	3
GO:0006644	phospholipid metabolic process	2/99	156/12716	0.34338	0.719679	0.713945	ENSONIG00000001155/ENSONIG00000007170	2
GO:0044257	cellular protein catabolic process	2/99	156/12716	0.34338	0.719679	0.713945	ENSONIG00000007697/ENSONIG00000020043	2
GO:0050953	sensory perception of light stimulus	1/99	54/12716	0.344886	0.719679	0.713945	ENSONIG00000003638	1
GO:0042592	homeostatic process	4/99	381/12716	0.345019	0.719679	0.713945	ENSONIG00000042017/ENSONIG00000030764/ENSONIG00000016333/ENSONIG00000008160	4
GO:0090596	sensory organ morphogenesis	2/99	157/12716	0.346215	0.719679	0.713945	ENSONIG00000019555/ENSONIG00000021386	2
GO:0033554	cellular response to stress	4/99	382/12716	0.346796	0.719679	0.713945	ENSONIG00000042017/ENSONIG00000030764/ENSONIG00000001176/ENSONIG00000021386	4
GO:0044262	cellular carbohydrate metabolic process	1/99	55/12716	0.350008	0.723144	0.717383	ENSONIG00000001155	1
GO:0010876	lipid localization	2/99	159/12716	0.351874	0.723812	0.718045	Novel00603/Novel00139	2
GO:0021953	central nervous system neuron differentiation	1/99	56/12716	0.35509	0.724076	0.718307	ENSONIG00000003898	1
GO:0098661	inorganic anion transmembrane transport	1/99	56/12716	0.35509	0.724076	0.718307	Novel00139	1
GO:0030902	hindbrain development	1/99	57/12716	0.360134	0.73118	0.725355	ENSONIG00000003898	1
GO:0006066	alcohol metabolic process	1/99	59/12716	0.370103	0.745715	0.739774	ENSONIG00000001155	1
GO:0016477	cell migration	3/99	279/12716	0.370473	0.745715	0.739774	ENSONIG00000037725/ENSONIG00000003898/ENSONIG00000011812	3
GO:0030163	protein catabolic process	2/99	167/12716	0.374339	0.748464	0.742501	ENSONIG00000007697/ENSONIG00000020043	2
GO:0048882	lateral line development	1/99	60/12716	0.37503	0.748464	0.742501	ENSONIG00000021386	1
GO:0051129	negative regulation of cellular component organization	1/99	61/12716	0.379919	0.750961	0.744977	ENSONIG00000021386	1
GO:0006974	cellular response to DNA damage stimulus	3/99	284/12716	0.381085	0.750961	0.744977	ENSONIG00000042017/ENSONIG00000030764/ENSONIG00000001176	3
GO:0048880	sensory system development	3/99	284/12716	0.381085	0.750961	0.744977	ENSONIG00000019555/ENSONIG00000021386/ENSONIG00000016674	3
GO:0060042	retina morphogenesis in camera-type eye	1/99	62/12716	0.38477	0.754259	0.748249	ENSONIG00000021386	1
GO:0008610	lipid biosynthetic process	2/99	172/12716	0.388224	0.754259	0.748249	ENSONIG00000001155/ENSONIG00000018974	2
GO:0006352	DNA-templated transcription, initiation	1/99	64/12716	0.394359	0.754259	0.748249	Novel00460	1
GO:0120035	regulation of plasma membrane bounded cell projection organization	1/99	64/12716	0.394359	0.754259	0.748249	ENSONIG00000021386	1
GO:0006887	exocytosis	1/99	65/12716	0.399098	0.754259	0.748249	ENSONIG00000012398	1
GO:0006954	inflammatory response	1/99	65/12716	0.399098	0.754259	0.748249	ENSONIG00000011812	1
GO:0031344	regulation of cell projection organization	1/99	65/12716	0.399098	0.754259	0.748249	ENSONIG00000021386	1
GO:0051704	multi-organism process	3/99	294/12716	0.402193	0.754259	0.748249	ENSONIG00000016333/ENSONIG00000011812/ENSONIG00000007170	3
GO:0001775	cell activation	1/99	66/12716	0.4038	0.754259	0.748249	Novel01437	1
GO:0048925	lateral line system development	1/99	66/12716	0.4038	0.754259	0.748249	ENSONIG00000021386	1
GO:0071103	DNA conformation change	1/99	66/12716	0.4038	0.754259	0.748249	ENSONIG00000037924	1
GO:0006875	cellular metal ion homeostasis	1/99	67/12716	0.408466	0.754259	0.748249	ENSONIG00000016333	1
GO:0010951	negative regulation of endopeptidase activity	1/99	67/12716	0.408466	0.754259	0.748249	ENSONIG00000016456	1
GO:0019953	sexual reproduction	1/99	67/12716	0.408466	0.754259	0.748249	ENSONIG00000007170	1
GO:0044703	multi-organism reproductive process	1/99	67/12716	0.408466	0.754259	0.748249	ENSONIG00000007170	1
GO:0044255	cellular lipid metabolic process	3/99	297/12716	0.40849	0.754259	0.748249	ENSONIG00000001155/ENSONIG00000007170/ENSONIG00000018974	3
GO:0008654	phospholipid biosynthetic process	1/99	68/12716	0.413096	0.755857	0.749834	ENSONIG00000001155	1
GO:0043066	negative regulation of apoptotic process	1/99	68/12716	0.413096	0.755857	0.749834	ENSONIG00000021386	1
GO:0006873	cellular ion homeostasis	1/99	70/12716	0.422248	0.755857	0.749834	ENSONIG00000016333	1
GO:0030003	cellular cation homeostasis	1/99	70/12716	0.422248	0.755857	0.749834	ENSONIG00000016333	1
GO:0030218	erythrocyte differentiation	1/99	70/12716	0.422248	0.755857	0.749834	ENSONIG00000008160	1
GO:0043069	negative regulation of programmed cell death	1/99	70/12716	0.422248	0.755857	0.749834	ENSONIG00000021386	1
GO:0045333	cellular respiration	1/99	70/12716	0.422248	0.755857	0.749834	Novel00133	1
GO:0048193	Golgi vesicle transport	1/99	70/12716	0.422248	0.755857	0.749834	Novel02818	1
GO:0034101	erythrocyte homeostasis	1/99	71/12716	0.426771	0.758165	0.752125	ENSONIG00000008160	1
GO:0045664	regulation of neuron differentiation	1/99	71/12716	0.426771	0.758165	0.752125	ENSONIG00000021386	1
GO:0006366	transcription by RNA polymerase II	3/99	311/12716	0.437604	0.770229	0.764092	Novel00603/ENSONIG00000019549/ENSONIG00000005943	3
GO:0006935	chemotaxis	2/99	191/12716	0.439686	0.770229	0.764092	ENSONIG00000027383/ENSONIG00000036109	2
GO:0002262	myeloid cell homeostasis	1/99	74/12716	0.440131	0.770229	0.764092	ENSONIG00000008160	1
GO:0060548	negative regulation of cell death	1/99	74/12716	0.440131	0.770229	0.764092	ENSONIG00000021386	1
GO:0050776	regulation of immune response	1/99	75/12716	0.444515	0.772139	0.765987	ENSONIG00000016456	1
GO:0072330	monocarboxylic acid biosynthetic process	1/99	75/12716	0.444515	0.772139	0.765987	ENSONIG00000018974	1
GO:0010466	negative regulation of peptidase activity	1/99	76/12716	0.448866	0.776819	0.77063	ENSONIG00000016456	1
GO:0045861	negative regulation of proteolysis	1/99	77/12716	0.453182	0.778544	0.772341	ENSONIG00000016456	1
GO:0052548	regulation of endopeptidase activity	1/99	77/12716	0.453182	0.778544	0.772341	ENSONIG00000016456	1
GO:0007423	sensory organ development	3/99	322/12716	0.460113	0.787565	0.78129	ENSONIG00000019555/ENSONIG00000021386/ENSONIG00000016674	3
GO:0042330	taxis	2/99	201/12716	0.46583	0.793969	0.787643	ENSONIG00000027383/ENSONIG00000036109	2
GO:0055123	digestive system development	1/99	81/12716	0.470117	0.793969	0.787643	ENSONIG00000003898	1
GO:0048872	homeostasis of number of cells	1/99	82/12716	0.474268	0.793969	0.787643	ENSONIG00000008160	1
GO:0048584	positive regulation of response to stimulus	2/99	205/12716	0.476089	0.793969	0.787643	ENSONIG00000016456/ENSONIG00000011812	2
GO:0051276	chromosome organization	3/99	330/12716	0.476247	0.793969	0.787643	ENSONIG00000037924/ENSONIG00000042017/ENSONIG00000030764	3
GO:0016042	lipid catabolic process	1/99	83/12716	0.478388	0.793969	0.787643	ENSONIG00000007170	1
GO:0055082	cellular chemical homeostasis	1/99	83/12716	0.478388	0.793969	0.787643	ENSONIG00000016333	1
GO:1901575	organic substance catabolic process	4/99	459/12716	0.481852	0.793969	0.787643	ENSONIG00000011770/ENSONIG00000007697/ENSONIG00000007170/ENSONIG00000020043	4
GO:0015980	energy derivation by oxidation of organic compounds	1/99	84/12716	0.482476	0.793969	0.787643	Novel00133	1
GO:0042246	tissue regeneration	1/99	84/12716	0.482476	0.793969	0.787643	ENSONIG00000011812	1
GO:1901615	organic hydroxy compound metabolic process	1/99	84/12716	0.482476	0.793969	0.787643	ENSONIG00000001155	1
GO:0055065	metal ion homeostasis	1/99	85/12716	0.486532	0.797844	0.791487	ENSONIG00000016333	1
GO:0042127	regulation of cell proliferation	1/99	86/12716	0.490556	0.801641	0.795253	ENSONIG00000001501	1
GO:0042981	regulation of apoptotic process	2/99	213/12716	0.496251	0.80813	0.801691	ENSONIG00000003672/ENSONIG00000021386	2
GO:0048593	camera-type eye morphogenesis	1/99	88/12716	0.498512	0.809003	0.802558	ENSONIG00000021386	1
GO:0043067	regulation of programmed cell death	2/99	215/12716	0.501215	0.80978	0.803328	ENSONIG00000003672/ENSONIG00000021386	2
GO:0052547	regulation of peptidase activity	1/99	89/12716	0.502443	0.80978	0.803328	ENSONIG00000016456	1
GO:0007420	brain development	2/99	217/12716	0.506148	0.812957	0.80648	ENSONIG00000016674/ENSONIG00000003898	2
GO:0044265	cellular macromolecule catabolic process	2/99	220/12716	0.51349	0.81488	0.808387	ENSONIG00000007697/ENSONIG00000020043	2
GO:0010941	regulation of cell death	2/99	221/12716	0.515921	0.81488	0.808387	ENSONIG00000003672/ENSONIG00000021386	2
GO:0031016	pancreas development	1/99	94/12716	0.521648	0.81488	0.808387	ENSONIG00000003898	1
GO:0051258	protein polymerization	1/99	94/12716	0.521648	0.81488	0.808387	Novel01437	1
GO:0043583	ear development	1/99	95/12716	0.5254	0.81488	0.808387	ENSONIG00000016674	1
GO:0048839	inner ear development	1/99	95/12716	0.5254	0.81488	0.808387	ENSONIG00000016674	1
GO:0051346	negative regulation of hydrolase activity	1/99	95/12716	0.5254	0.81488	0.808387	ENSONIG00000016456	1
GO:0120036	plasma membrane bounded cell projection organization	3/99	357/12716	0.529001	0.81488	0.808387	ENSONIG00000018319/ENSONIG00000021386/ENSONIG00000000903	3
GO:0046488	phosphatidylinositol metabolic process	1/99	96/12716	0.529123	0.81488	0.808387	ENSONIG00000007170	1
GO:0022414	reproductive process	1/99	97/12716	0.532816	0.81488	0.808387	ENSONIG00000007170	1
GO:0000003	reproduction	1/99	98/12716	0.536482	0.81488	0.808387	ENSONIG00000007170	1
GO:0030162	regulation of proteolysis	1/99	98/12716	0.536482	0.81488	0.808387	ENSONIG00000016456	1
GO:0030030	cell projection organization	3/99	361/12716	0.536572	0.81488	0.808387	ENSONIG00000018319/ENSONIG00000021386/ENSONIG00000000903	3
GO:0060322	head development	2/99	230/12716	0.537445	0.81488	0.808387	ENSONIG00000016674/ENSONIG00000003898	2
GO:0006790	sulfur compound metabolic process	1/99	99/12716	0.540118	0.81488	0.808387	ENSONIG00000034044	1
GO:0015698	inorganic anion transport	1/99	99/12716	0.540118	0.81488	0.808387	Novel00139	1
GO:0055080	cation homeostasis	1/99	99/12716	0.540118	0.81488	0.808387	ENSONIG00000016333	1
GO:0035335	peptidyl-tyrosine dephosphorylation	1/99	100/12716	0.543727	0.81488	0.808387	ENSONIG00000020054	1
GO:0045892	negative regulation of transcription, DNA-templated	1/99	100/12716	0.543727	0.81488	0.808387	ENSONIG00000017552	1
GO:0017144	drug metabolic process	2/99	233/12716	0.544474	0.81488	0.808387	Novel00133/ENSONIG00000034044	2
GO:0070925	organelle assembly	2/99	233/12716	0.544474	0.81488	0.808387	ENSONIG00000018319/ENSONIG00000000903	2
GO:0007600	sensory perception	1/99	101/12716	0.547307	0.81488	0.808387	ENSONIG00000003638	1
GO:0098771	inorganic ion homeostasis	1/99	101/12716	0.547307	0.81488	0.808387	ENSONIG00000016333	1
GO:0046034	ATP metabolic process	1/99	102/12716	0.55086	0.815839	0.809338	Novel00133	1
GO:0072521	purine-containing compound metabolic process	2/99	236/12716	0.55143	0.815839	0.809338	ENSONIG00000011770/Novel00133	2
GO:0030182	neuron differentiation	3/99	370/12716	0.553355	0.816112	0.80961	ENSONIG00000019555/ENSONIG00000021386/ENSONIG00000003898	3
GO:0035023	regulation of Rho protein signal transduction	1/99	105/12716	0.561353	0.822733	0.816178	ENSONIG00000004736	1
GO:0050801	ion homeostasis	1/99	105/12716	0.561353	0.822733	0.816178	ENSONIG00000016333	1
GO:0006260	DNA replication	1/99	106/12716	0.564797	0.825201	0.818626	Novel02818	1
GO:0018108	peptidyl-tyrosine phosphorylation	1/99	108/12716	0.571604	0.827777	0.821181	ENSONIG00000003898	1
GO:0032940	secretion by cell	1/99	108/12716	0.571604	0.827777	0.821181	ENSONIG00000012398	1
GO:0009057	macromolecule catabolic process	2/99	245/12716	0.571854	0.827777	0.821181	ENSONIG00000007697/ENSONIG00000020043	2
GO:0018212	peptidyl-tyrosine modification	1/99	111/12716	0.581617	0.830437	0.82382	ENSONIG00000003898	1
GO:0009108	coenzyme biosynthetic process	1/99	112/12716	0.584903	0.830437	0.82382	ENSONIG00000034044	1
GO:0048863	stem cell differentiation	1/99	112/12716	0.584903	0.830437	0.82382	ENSONIG00000019549	1
GO:0098657	import into cell	1/99	113/12716	0.588163	0.830437	0.82382	Novel00139	1
GO:1902679	negative regulation of RNA biosynthetic process	1/99	113/12716	0.588163	0.830437	0.82382	ENSONIG00000017552	1
GO:1903507	negative regulation of nucleic acid-templated transcription	1/99	113/12716	0.588163	0.830437	0.82382	ENSONIG00000017552	1
GO:0016192	vesicle-mediated transport	3/99	391/12716	0.591111	0.830437	0.82382	ENSONIG00000041015/ENSONIG00000012398/Novel02818	3
GO:0006650	glycerophospholipid metabolic process	1/99	114/12716	0.591398	0.830437	0.82382	ENSONIG00000007170	1
GO:0009144	purine nucleoside triphosphate metabolic process	1/99	114/12716	0.591398	0.830437	0.82382	Novel00133	1
GO:0009205	purine ribonucleoside triphosphate metabolic process	1/99	114/12716	0.591398	0.830437	0.82382	Novel00133	1
GO:0007266	Rho protein signal transduction	1/99	115/12716	0.594608	0.832452	0.825819	ENSONIG00000004736	1
GO:0030099	myeloid cell differentiation	1/99	116/12716	0.597793	0.83442	0.827771	ENSONIG00000008160	1
GO:0051253	negative regulation of RNA metabolic process	1/99	117/12716	0.600953	0.836342	0.829678	ENSONIG00000017552	1
GO:0043933	protein-containing complex subunit organization	3/99	403/12716	0.611762	0.841616	0.83491	ENSONIG00000037924/Novel01437/ENSONIG00000011812	3
GO:0046903	secretion	1/99	121/12716	0.61335	0.841616	0.83491	ENSONIG00000012398	1
GO:0009199	ribonucleoside triphosphate metabolic process	1/99	122/12716	0.61639	0.841616	0.83491	Novel00133	1
GO:0030855	epithelial cell differentiation	1/99	122/12716	0.61639	0.841616	0.83491	ENSONIG00000021386	1
GO:0006357	regulation of transcription by RNA polymerase II	2/99	267/12716	0.618944	0.841616	0.83491	Novel00603/ENSONIG00000019549	2
GO:0046486	glycerolipid metabolic process	1/99	123/12716	0.619405	0.841616	0.83491	ENSONIG00000007170	1
GO:0051172	negative regulation of nitrogen compound metabolic process	2/99	268/12716	0.620988	0.841616	0.83491	ENSONIG00000017552/ENSONIG00000016456	2
GO:0007018	microtubule-based movement	1/99	126/12716	0.628312	0.841616	0.83491	ENSONIG00000000903	1
GO:0009141	nucleoside triphosphate metabolic process	1/99	126/12716	0.628312	0.841616	0.83491	Novel00133	1
GO:2000113	negative regulation of cellular macromolecule biosynthetic process	1/99	126/12716	0.628312	0.841616	0.83491	ENSONIG00000017552	1
GO:0018193	peptidyl-amino acid modification	2/99	272/12716	0.629083	0.841616	0.83491	ENSONIG00000014983/ENSONIG00000003898	2
GO:0046394	carboxylic acid biosynthetic process	1/99	127/12716	0.631234	0.841616	0.83491	ENSONIG00000018974	1
GO:0060041	retina development in camera-type eye	1/99	127/12716	0.631234	0.841616	0.83491	ENSONIG00000021386	1
GO:0034622	cellular protein-containing complex assembly	2/99	274/12716	0.63308	0.841616	0.83491	ENSONIG00000037924/Novel01437	2
GO:0000226	microtubule cytoskeleton organization	1/99	128/12716	0.634134	0.841616	0.83491	ENSONIG00000018319	1
GO:0045934	negative regulation of nucleobase-containing compound metabolic process	1/99	128/12716	0.634134	0.841616	0.83491	ENSONIG00000017552	1
GO:0016053	organic acid biosynthetic process	1/99	129/12716	0.637012	0.841616	0.83491	ENSONIG00000018974	1
GO:0031324	negative regulation of cellular metabolic process	2/99	276/12716	0.637044	0.841616	0.83491	ENSONIG00000017552/ENSONIG00000016456	2
GO:0046578	regulation of Ras protein signal transduction	1/99	132/12716	0.64551	0.841812	0.835105	ENSONIG00000004736	1
GO:0043086	negative regulation of catalytic activity	1/99	134/12716	0.651066	0.841812	0.835105	ENSONIG00000016456	1
GO:0006915	apoptotic process	2/99	284/12716	0.65257	0.841812	0.835105	ENSONIG00000003672/ENSONIG00000021386	2
GO:0009126	purine nucleoside monophosphate metabolic process	1/99	135/12716	0.653812	0.841812	0.835105	Novel00133	1
GO:0009167	purine ribonucleoside monophosphate metabolic process	1/99	135/12716	0.653812	0.841812	0.835105	Novel00133	1
GO:0032259	methylation	1/99	135/12716	0.653812	0.841812	0.835105	ENSONIG00000008264	1
GO:0044270	cellular nitrogen compound catabolic process	1/99	136/12716	0.656536	0.841812	0.835105	ENSONIG00000011770	1
GO:0012501	programmed cell death	2/99	287/12716	0.658256	0.841812	0.835105	ENSONIG00000003672/ENSONIG00000021386	2
GO:0032269	negative regulation of cellular protein metabolic process	1/99	138/12716	0.661921	0.841812	0.835105	ENSONIG00000016456	1
GO:0051248	negative regulation of protein metabolic process	1/99	138/12716	0.661921	0.841812	0.835105	ENSONIG00000016456	1
GO:0007169	transmembrane receptor protein tyrosine kinase signaling pathway	1/99	139/12716	0.664582	0.841812	0.835105	ENSONIG00000003898	1
GO:0010558	negative regulation of macromolecule biosynthetic process	1/99	139/12716	0.664582	0.841812	0.835105	ENSONIG00000017552	1
GO:0046700	heterocycle catabolic process	1/99	139/12716	0.664582	0.841812	0.835105	ENSONIG00000011770	1
GO:0051188	cofactor biosynthetic process	1/99	139/12716	0.664582	0.841812	0.835105	ENSONIG00000034044	1
GO:0006511	ubiquitin-dependent protein catabolic process	1/99	140/12716	0.667222	0.841812	0.835105	ENSONIG00000007697	1
GO:0019439	aromatic compound catabolic process	1/99	140/12716	0.667222	0.841812	0.835105	ENSONIG00000011770	1
GO:0019941	modification-dependent protein catabolic process	1/99	141/12716	0.669841	0.841812	0.835105	ENSONIG00000007697	1
GO:0048878	chemical homeostasis	1/99	141/12716	0.669841	0.841812	0.835105	ENSONIG00000016333	1
GO:0043632	modification-dependent macromolecule catabolic process	1/99	142/12716	0.672441	0.841812	0.835105	ENSONIG00000007697	1
GO:0008219	cell death	2/99	296/12716	0.674875	0.841812	0.835105	ENSONIG00000003672/ENSONIG00000021386	2
GO:0044092	negative regulation of molecular function	1/99	143/12716	0.67502	0.841812	0.835105	ENSONIG00000016456	1
GO:0048666	neuron development	2/99	297/12716	0.676681	0.841812	0.835105	ENSONIG00000019555/ENSONIG00000021386	2
GO:1901361	organic cyclic compound catabolic process	1/99	145/12716	0.680118	0.84385	0.837126	ENSONIG00000011770	1
GO:0006629	lipid metabolic process	3/99	448/12716	0.682937	0.84422	0.837493	ENSONIG00000001155/ENSONIG00000007170/ENSONIG00000018974	3
GO:0031327	negative regulation of cellular biosynthetic process	1/99	147/12716	0.685136	0.84422	0.837493	ENSONIG00000017552	1
GO:0009161	ribonucleoside monophosphate metabolic process	1/99	148/12716	0.687616	0.84422	0.837493	Novel00133	1
GO:0009890	negative regulation of biosynthetic process	1/99	148/12716	0.687616	0.84422	0.837493	ENSONIG00000017552	1
GO:0022603	regulation of anatomical structure morphogenesis	1/99	150/12716	0.692518	0.84581	0.839071	ENSONIG00000009805	1
GO:0050877	nervous system process	1/99	150/12716	0.692518	0.84581	0.839071	ENSONIG00000003638	1
GO:0006732	coenzyme metabolic process	1/99	152/12716	0.697344	0.848667	0.841905	ENSONIG00000034044	1
GO:0051056	regulation of small GTPase mediated signal transduction	1/99	153/12716	0.699729	0.848667	0.841905	ENSONIG00000004736	1
GO:0006397	mRNA processing	1/99	154/12716	0.702096	0.848667	0.841905	ENSONIG00000035004	1
GO:0048585	negative regulation of response to stimulus	1/99	154/12716	0.702096	0.848667	0.841905	ENSONIG00000021386	1
GO:0009123	nucleoside monophosphate metabolic process	1/99	156/12716	0.706773	0.851207	0.844425	Novel00133	1
GO:0007417	central nervous system development	2/99	315/12716	0.707827	0.851207	0.844425	ENSONIG00000016674/ENSONIG00000003898	2
GO:0010605	negative regulation of macromolecule metabolic process	2/99	317/12716	0.71113	0.852993	0.846196	ENSONIG00000017552/ENSONIG00000016456	2
GO:0006412	translation	2/99	320/12716	0.716028	0.856677	0.849851	Novel00797/ENSONIG00000000697	2
GO:0019725	cellular homeostasis	1/99	161/12716	0.71815	0.857029	0.8502	ENSONIG00000016333	1
GO:0043043	peptide biosynthetic process	2/99	328/12716	0.728753	0.867475	0.860563	Novel00797/ENSONIG00000000697	2
GO:0009892	negative regulation of metabolic process	2/99	330/12716	0.731859	0.868833	0.861911	ENSONIG00000017552/ENSONIG00000016456	2
GO:0006520	cellular amino acid metabolic process	1/99	169/12716	0.735452	0.868833	0.861911	ENSONIG00000027881	1
GO:0007265	Ras protein signal transduction	1/99	169/12716	0.735452	0.868833	0.861911	ENSONIG00000004736	1
GO:0006325	chromatin organization	1/99	172/12716	0.741665	0.873972	0.867008	ENSONIG00000037924	1
GO:0001525	angiogenesis	1/99	173/12716	0.743704	0.874178	0.867213	ENSONIG00000009805	1
GO:0019637	organophosphate metabolic process	3/99	498/12716	0.750292	0.879717	0.872707	Novel00133/ENSONIG00000001155/ENSONIG00000007170	3
GO:0010629	negative regulation of gene expression	1/99	179/12716	0.755606	0.881599	0.874575	ENSONIG00000017552	1
GO:0006518	peptide metabolic process	2/99	347/12716	0.757071	0.881599	0.874575	Novel00797/ENSONIG00000000697	2
GO:0061564	axon development	1/99	180/12716	0.757536	0.881599	0.874575	ENSONIG00000021386	1
GO:0043010	camera-type eye development	1/99	181/12716	0.759451	0.88164	0.874615	ENSONIG00000021386	1
GO:0055086	nucleobase-containing small molecule metabolic process	2/99	351/12716	0.762701	0.881669	0.874644	ENSONIG00000011770/Novel00133	2
GO:0097435	supramolecular fiber organization	1/99	183/12716	0.763236	0.881669	0.874644	ENSONIG00000011812	1
GO:0019752	carboxylic acid metabolic process	2/99	354/12716	0.76685	0.882479	0.875447	ENSONIG00000027881/ENSONIG00000018974	2
GO:0048589	developmental growth	1/99	186/12716	0.768803	0.882479	0.875447	ENSONIG00000011812	1
GO:0043436	oxoacid metabolic process	2/99	356/12716	0.769582	0.882479	0.875447	ENSONIG00000027881/ENSONIG00000018974	2
GO:0006082	organic acid metabolic process	2/99	359/12716	0.773627	0.882801	0.875767	ENSONIG00000027881/ENSONIG00000018974	2
GO:0043604	amide biosynthetic process	2/99	359/12716	0.773627	0.882801	0.875767	Novel00797/ENSONIG00000000697	2
GO:0061061	muscle structure development	1/99	191/12716	0.777795	0.885402	0.878348	ENSONIG00000019549	1
GO:0065003	protein-containing complex assembly	2/99	366/12716	0.782829	0.888976	0.881893	ENSONIG00000037924/Novel01437	2
GO:0016071	mRNA metabolic process	1/99	196/12716	0.78644	0.89068	0.883584	ENSONIG00000035004	1
GO:0040007	growth	1/99	197/12716	0.788129	0.89068	0.883584	ENSONIG00000011812	1
GO:0006470	protein dephosphorylation	1/99	201/12716	0.794752	0.896007	0.888868	ENSONIG00000020054	1
GO:0009887	animal organ morphogenesis	2/99	388/12716	0.809668	0.910634	0.903379	ENSONIG00000019555/ENSONIG00000021386	2
GO:0009150	purine ribonucleotide metabolic process	1/99	213/12716	0.813418	0.912094	0.904826	Novel00133	1
GO:0051186	cofactor metabolic process	1/99	216/12716	0.817815	0.912094	0.904826	ENSONIG00000034044	1
GO:0046907	intracellular transport	2/99	396/12716	0.81868	0.912094	0.904826	ENSONIG00000041015/ENSONIG00000000903	2
GO:0031175	neuron projection development	1/99	217/12716	0.819258	0.912094	0.904826	ENSONIG00000021386	1
GO:0048514	blood vessel morphogenesis	1/99	218/12716	0.82069	0.912094	0.904826	ENSONIG00000009805	1
GO:0006163	purine nucleotide metabolic process	1/99	220/12716	0.823519	0.913075	0.9058	Novel00133	1
GO:0009259	ribonucleotide metabolic process	1/99	227/12716	0.833079	0.921496	0.914153	Novel00133	1
GO:0007167	enzyme linked receptor protein signaling pathway	1/99	230/12716	0.837018	0.923674	0.916314	ENSONIG00000003898	1
GO:0019693	ribose phosphate metabolic process	1/99	235/12716	0.843378	0.928508	0.92111	Novel00133	1
GO:0043603	cellular amide metabolic process	2/99	422/12716	0.845412	0.928567	0.921169	Novel00797/ENSONIG00000000697	2
GO:0048646	anatomical structure formation involved in morphogenesis	2/99	427/12716	0.850128	0.931566	0.924143	ENSONIG00000009805/ENSONIG00000003898	2
GO:0001568	blood vessel development	1/99	244/12716	0.854214	0.933862	0.926421	ENSONIG00000009805	1
GO:0051649	establishment of localization in cell	2/99	446/12716	0.866892	0.941454	0.933953	ENSONIG00000041015/ENSONIG00000000903	2
GO:0006886	intracellular protein transport	1/99	258/12716	0.869613	0.941454	0.933953	ENSONIG00000041015	1
GO:0030097	hemopoiesis	1/99	258/12716	0.869613	0.941454	0.933953	ENSONIG00000008160	1
GO:0060429	epithelium development	2/99	456/12716	0.875016	0.941454	0.933953	ENSONIG00000021386/ENSONIG00000011812	2
GO:0002520	immune system development	1/99	265/12716	0.876697	0.941454	0.933953	ENSONIG00000008160	1
GO:0048534	hematopoietic or lymphoid organ development	1/99	265/12716	0.876697	0.941454	0.933953	ENSONIG00000008160	1
GO:0051128	regulation of cellular component organization	1/99	265/12716	0.876697	0.941454	0.933953	ENSONIG00000021386	1
GO:0007264	small GTPase mediated signal transduction	1/99	272/12716	0.8834	0.941454	0.933953	ENSONIG00000004736	1
GO:0016311	dephosphorylation	1/99	272/12716	0.8834	0.941454	0.933953	ENSONIG00000020054	1
GO:0043009	chordate embryonic development	1/99	273/12716	0.884328	0.941454	0.933953	ENSONIG00000016674	1
GO:0007507	heart development	1/99	274/12716	0.885248	0.941454	0.933953	ENSONIG00000019549	1
GO:0009792	embryo development ending in birth or egg hatching	1/99	274/12716	0.885248	0.941454	0.933953	ENSONIG00000016674	1
GO:1902531	regulation of intracellular signal transduction	1/99	277/12716	0.887966	0.942208	0.934701	ENSONIG00000004736	1
GO:0051336	regulation of hydrolase activity	1/99	285/12716	0.894905	0.947428	0.939879	ENSONIG00000016456	1
GO:0001944	vasculature development	1/99	291/12716	0.899829	0.950495	0.942922	ENSONIG00000009805	1
GO:0072358	cardiovascular system development	1/99	295/12716	0.902984	0.951684	0.944102	ENSONIG00000009805	1
GO:0009117	nucleotide metabolic process	1/99	305/12716	0.910448	0.955382	0.947769	Novel00133	1
GO:0006753	nucleoside phosphate metabolic process	1/99	309/12716	0.913271	0.955382	0.947769	Novel00133	1
GO:0090407	organophosphate biosynthetic process	1/99	311/12716	0.91465	0.955382	0.947769	ENSONIG00000001155	1
GO:0034613	cellular protein localization	1/99	313/12716	0.916007	0.955382	0.947769	ENSONIG00000041015	1
GO:0070727	cellular macromolecule localization	1/99	314/12716	0.916677	0.955382	0.947769	ENSONIG00000041015	1
GO:0032268	regulation of cellular protein metabolic process	1/99	322/12716	0.921854	0.957815	0.950184	ENSONIG00000016456	1
GO:0003008	system process	1/99	324/12716	0.923097	0.957815	0.950184	ENSONIG00000003638	1
GO:0051246	regulation of protein metabolic process	1/99	331/12716	0.927297	0.958535	0.950898	ENSONIG00000016456	1
GO:0035239	tube morphogenesis	1/99	332/12716	0.927878	0.958535	0.950898	ENSONIG00000009805	1
GO:0006396	RNA processing	1/99	355/12716	0.940045	0.968598	0.96088	ENSONIG00000035004	1
GO:0030001	metal ion transport	1/99	363/12716	0.943782	0.968598	0.96088	ENSONIG00000016333	1
GO:0007155	cell adhesion	1/99	376/12716	0.949368	0.968598	0.96088	ENSONIG00000009805	1
GO:0022610	biological adhesion	1/99	379/12716	0.950577	0.968598	0.96088	ENSONIG00000009805	1
GO:0015031	protein transport	1/99	385/12716	0.95291	0.968598	0.96088	ENSONIG00000041015	1
GO:0098655	cation transmembrane transport	1/99	385/12716	0.95291	0.968598	0.96088	ENSONIG00000008160	1
GO:0045184	establishment of protein localization	1/99	393/12716	0.955852	0.968598	0.96088	ENSONIG00000041015	1
GO:0098660	inorganic ion transmembrane transport	1/99	393/12716	0.955852	0.968598	0.96088	Novel00139	1
GO:0015833	peptide transport	1/99	394/12716	0.956206	0.968598	0.96088	ENSONIG00000041015	1
GO:0042886	amide transport	1/99	404/12716	0.959601	0.969942	0.962214	ENSONIG00000041015	1
GO:0035295	tube development	1/99	412/12716	0.962129	0.970405	0.962673	ENSONIG00000009805	1
GO:0007010	cytoskeleton organization	1/99	436/12716	0.968809	0.973076	0.965323	ENSONIG00000018319	1
GO:0050790	regulation of catalytic activity	1/99	444/12716	0.970766	0.973076	0.965323	ENSONIG00000016456	1
GO:0008104	protein localization	1/99	445/12716	0.971002	0.973076	0.965323	ENSONIG00000041015	1
GO:0065009	regulation of molecular function	1/99	479/12716	0.977991	0.977991	0.970199	ENSONIG00000016456	1

## Sheet: Table S6
Table S6 Enrichment analysis of KEGG.
ID	Description	GeneRatio	BgRatio	pvalue	p.adjust	qvalue	geneID	Count
map04610	Complement and coagulation cascades	5/51	109/7731	0.000712523	0.137517	0.135004	ENSONIG00000027383/ENSONIG00000004144/ENSONIG00000016333/ENSONIG00000016456/ENSONIG00000042992	5
map05134	Legionellosis	3/51	77/7731	0.0140462	0.671936	0.659659	ENSONIG00000016456/ENSONIG00000003672/ENSONIG00000032877	3
map05150	Staphylococcus aureus infection	3/51	84/7731	0.0177182	0.671936	0.659659	ENSONIG00000027383/ENSONIG00000016456/ENSONIG00000003902	3
map00410	beta-Alanine metabolism	2/51	32/7731	0.0186542	0.671936	0.659659	ENSONIG00000027881/ENSONIG00000019226	2
map05322	Systemic lupus erythematosus	3/51	86/7731	0.0188566	0.671936	0.659659	ENSONIG00000016456/ENSONIG00000037819/ENSONIG00000003902	3
map00020	Citrate cycle (TCA cycle)	2/51	39/7731	0.0270661	0.671936	0.659659	ENSONIG00000008131/Novel01684	2
map00620	Pyruvate metabolism	2/51	45/7731	0.0352697	0.671936	0.659659	ENSONIG00000008131/ENSONIG00000019226	2
map05164	Influenza A	4/51	190/7731	0.036022	0.671936	0.659659	ENSONIG00000003672/ENSONIG00000021386/ENSONIG00000032877/ENSONIG00000003902	4
map05144	Malaria	2/51	47/7731	0.0381931	0.671936	0.659659	ENSONIG00000009805/ENSONIG00000003898	2
map05202	Transcriptional misregulation in cancer	4/51	207/7731	0.0469304	0.671936	0.659659	ENSONIG00000037819/ENSONIG00000003898/ENSONIG00000011812/ENSONIG00000017818	4
map00280	Valine, leucine and isoleucine degradation	2/51	53/7731	0.0474906	0.671936	0.659659	ENSONIG00000027881/ENSONIG00000019226	2
map00330	Arginine and proline metabolism	2/51	53/7731	0.0474906	0.671936	0.659659	ENSONIG00000019555/ENSONIG00000019226	2
map04145	Phagosome	4/51	209/7731	0.0483231	0.671936	0.659659	ENSONIG00000016456/ENSONIG00000009805/ENSONIG00000033950/ENSONIG00000003902	4
map05131	Shigellosis	5/51	306/7731	0.0500822	0.671936	0.659659	ENSONIG00000016456/ENSONIG00000037819/ENSONIG00000003672/ENSONIG00000032877/ENSONIG00000007170	5
map04672	Intestinal immune network for IgA production	2/51	56/7731	0.0524192	0.671936	0.659659	ENSONIG00000015664/ENSONIG00000003902	2
map04080	Neuroactive ligand-receptor interaction	5/51	342/7731	0.0735624	0.671936	0.659659	ENSONIG00000027383/ENSONIG00000014071/ENSONIG00000016456/ENSONIG00000042992/ENSONIG00000017818	5
map00480	Glutathione metabolism	2/51	68/7731	0.0737984	0.671936	0.659659	ENSONIG00000019555/ENSONIG00000017770	2
map00010	Glycolysis / Gluconeogenesis	2/51	70/7731	0.0775967	0.671936	0.659659	ENSONIG00000008131/ENSONIG00000019226	2
map00561	Glycerolipid metabolism	2/51	71/7731	0.0795189	0.671936	0.659659	ENSONIG00000011333/ENSONIG00000019226	2
map05168	Herpes simplex virus 1 infection	4/51	249/7731	0.080945	0.671936	0.659659	ENSONIG00000016456/ENSONIG00000021386/ENSONIG00000032877/ENSONIG00000003902	4
map04625	C-type lectin receptor signaling pathway	3/51	161/7731	0.0895106	0.671936	0.659659	ENSONIG00000003672/ENSONIG00000005943/ENSONIG00000007170	3
map05014	Amyotrophic lateral sclerosis (ALS)	2/51	77/7731	0.0913573	0.671936	0.659659	ENSONIG00000003672/ENSONIG00000032877	2
map04670	Leukocyte transendothelial migration	3/51	169/7731	0.0999702	0.671936	0.659659	ENSONIG00000004736/ENSONIG00000015664/ENSONIG00000011812	3
map01524	Platinum drug resistance	2/51	85/7731	0.107883	0.671936	0.659659	ENSONIG00000017770/ENSONIG00000032877	2
map04061	Viral protein interaction with cytokine and cytokine receptor	2/51	88/7731	0.114275	0.671936	0.659659	ENSONIG00000036109/ENSONIG00000015664	2
map05416	Viral myocarditis	2/51	88/7731	0.114275	0.671936	0.659659	ENSONIG00000032877/ENSONIG00000003902	2
map00120	Primary bile acid biosynthesis	1/51	19/7731	0.118299	0.671936	0.659659	ENSONIG00000014062	1
map04640	Hematopoietic cell lineage	2/51	90/7731	0.118591	0.671936	0.659659	ENSONIG00000037685/ENSONIG00000003902	2
map05130	Pathogenic Escherichia coli infection	4/51	290/7731	0.123271	0.671936	0.659659	ENSONIG00000042992/ENSONIG00000003672/ENSONIG00000033950/ENSONIG00000032877	4
map04910	Insulin signaling pathway	3/51	186/7731	0.123735	0.671936	0.659659	ENSONIG00000008131/ENSONIG00000010086/ENSONIG00000021386	3
map00053	Ascorbate and aldarate metabolism	1/51	20/7731	0.124129	0.671936	0.659659	ENSONIG00000019226	1
map04612	Antigen processing and presentation	2/51	93/7731	0.125141	0.671936	0.659659	ENSONIG00000010474/ENSONIG00000003902	2
map05205	Proteoglycans in cancer	4/51	292/7731	0.125545	0.671936	0.659659	ENSONIG00000004736/ENSONIG00000017552/ENSONIG00000003898/ENSONIG00000011812	4
map04920	Adipocytokine signaling pathway	2/51	95/7731	0.129556	0.671936	0.659659	ENSONIG00000008131/ENSONIG00000021386	2
map01210	2-Oxocarboxylic acid metabolism	1/51	22/7731	0.135678	0.671936	0.659659	Novel01684	1
map01230	Biosynthesis of amino acids	2/51	98/7731	0.136247	0.671936	0.659659	Novel01684/ENSONIG00000034044	2
map04662	B cell receptor signaling pathway	2/51	99/7731	0.138495	0.671936	0.659659	ENSONIG00000004736/ENSONIG00000037685	2
map05140	Leishmaniasis	2/51	101/7731	0.143015	0.671936	0.659659	ENSONIG00000016456/ENSONIG00000003902	2
map05133	Pertussis	2/51	103/7731	0.147567	0.671936	0.659659	ENSONIG00000016456/ENSONIG00000003672	2
map00650	Butanoate metabolism	1/51	25/7731	0.152721	0.671936	0.659659	ENSONIG00000027881	1
map00340	Histidine metabolism	1/51	26/7731	0.158328	0.671936	0.659659	ENSONIG00000019226	1
map04950	Maturity onset diabetes of the young	1/51	26/7731	0.158328	0.671936	0.659659	ENSONIG00000002398	1
map04974	Protein digestion and absorption	2/51	108/7731	0.159077	0.671936	0.659659	ENSONIG00000013499/ENSONIG00000012881	2
map05206	MicroRNAs in cancer	3/51	224/7731	0.183164	0.671936	0.659659	ENSONIG00000017552/ENSONIG00000003898/ENSONIG00000011812	3
map05152	Tuberculosis	3/51	225/7731	0.184824	0.671936	0.659659	ENSONIG00000016456/ENSONIG00000032877/ENSONIG00000003902	3
map04977	Vitamin digestion and absorption	1/51	31/7731	0.185825	0.671936	0.659659	ENSONIG00000007310	1
map04964	Proximal tubule bicarbonate reclamation	1/51	34/7731	0.201897	0.671936	0.659659	ENSONIG00000008131	1
map04062	Chemokine signaling pathway	3/51	236/7731	0.203352	0.671936	0.659659	ENSONIG00000004736/ENSONIG00000036109/ENSONIG00000015664	3
map05310	Asthma	1/51	35/7731	0.207186	0.671936	0.659659	ENSONIG00000003902	1
map00640	Propanoate metabolism	1/51	37/7731	0.217659	0.671936	0.659659	ENSONIG00000027881	1
map05169	Epstein-Barr virus infection	3/51	247/7731	0.222311	0.671936	0.659659	ENSONIG00000032877/ENSONIG00000003902/ENSONIG00000002398	3
map00630	Glyoxylate and dicarboxylate metabolism	1/51	38/7731	0.222845	0.671936	0.659659	Novel01684	1
map04668	TNF signaling pathway	2/51	135/7731	0.223548	0.671936	0.659659	ENSONIG00000021386/ENSONIG00000011812	2
map04540	Gap junction	2/51	137/7731	0.228427	0.671936	0.659659	ENSONIG00000033950/ENSONIG00000007170	2
map04215	Apoptosis - multiple species	1/51	40/7731	0.233116	0.671936	0.659659	ENSONIG00000032877	1
map03410	Base excision repair	1/51	41/7731	0.238201	0.671936	0.659659	ENSONIG00000001176	1
map04380	Osteoclast differentiation	2/51	142/7731	0.240659	0.671936	0.659659	ENSONIG00000019549/ENSONIG00000021386	2
map04931	Insulin resistance	2/51	146/7731	0.250471	0.671936	0.659659	ENSONIG00000008131/ENSONIG00000021386	2
map00980	Metabolism of xenobiotics by cytochrome P450	1/51	44/7731	0.253259	0.671936	0.659659	ENSONIG00000017770	1
map00982	Drug metabolism - cytochrome P450	1/51	44/7731	0.253259	0.671936	0.659659	ENSONIG00000017770	1
map04960	Aldosterone-regulated sodium reabsorption	1/51	44/7731	0.253259	0.671936	0.659659	ENSONIG00000007697	1
map04975	Fat digestion and absorption	1/51	44/7731	0.253259	0.671936	0.659659	ENSONIG00000011333	1
map05170	Human immunodeficiency virus 1 infection	3/51	267/7731	0.257648	0.671936	0.659659	ENSONIG00000004465/ENSONIG00000015664/ENSONIG00000032877	3
map00140	Steroid hormone biosynthesis	1/51	45/7731	0.258214	0.671936	0.659659	ENSONIG00000014062	1
map00760	Nicotinate and nicotinamide metabolism	1/51	45/7731	0.258214	0.671936	0.659659	ENSONIG00000001861	1
map04361	Axon regeneration	2/51	151/7731	0.262757	0.671936	0.659659	ENSONIG00000003898/ENSONIG00000007170	2
map00071	Fatty acid degradation	1/51	46/7731	0.263136	0.671936	0.659659	ENSONIG00000019226	1
map05033	Nicotine addiction	1/51	46/7731	0.263136	0.671936	0.659659	ENSONIG00000017818	1
map04151	PI3K-Akt signaling pathway	4/51	396/7731	0.264053	0.671936	0.659659	ENSONIG00000008131/ENSONIG00000042992/ENSONIG00000009805/ENSONIG00000003898	4
map05145	Toxoplasmosis	2/51	152/7731	0.265216	0.671936	0.659659	ENSONIG00000032877/ENSONIG00000003902	2
map05204	Chemical carcinogenesis	1/51	47/7731	0.268026	0.671936	0.659659	ENSONIG00000017770	1
map04020	Calcium signaling pathway	3/51	274/7731	0.270217	0.671936	0.659659	ENSONIG00000042992/ENSONIG00000015664/ENSONIG00000007170	3
map00380	Tryptophan metabolism	1/51	48/7731	0.272884	0.671936	0.659659	ENSONIG00000019226	1
map03050	Proteasome	1/51	49/7731	0.277711	0.671936	0.659659	ENSONIG00000020043	1
map00250	Alanine, aspartate and glutamate metabolism	1/51	50/7731	0.282506	0.671936	0.659659	ENSONIG00000027881	1
map00260	Glycine, serine and threonine metabolism	1/51	50/7731	0.282506	0.671936	0.659659	ENSONIG00000008264	1
map04216	Ferroptosis	1/51	50/7731	0.282506	0.671936	0.659659	ENSONIG00000013499	1
map05219	Bladder cancer	1/51	50/7731	0.282506	0.671936	0.659659	ENSONIG00000011812	1
map05332	Graft-versus-host disease	1/51	51/7731	0.28727	0.671936	0.659659	ENSONIG00000003902	1
map04623	Cytosolic DNA-sensing pathway	1/51	52/7731	0.292003	0.671936	0.659659	ENSONIG00000003672	1
map04745	Phototransduction - fly	1/51	53/7731	0.296705	0.671936	0.659659	ENSONIG00000007170	1
map03460	Fanconi anemia pathway	1/51	54/7731	0.301376	0.671936	0.659659	ENSONIG00000002398	1
map00230	Purine metabolism	2/51	171/7731	0.31187	0.671936	0.659659	ENSONIG00000011770/ENSONIG00000000200	2
map04510	Focal adhesion	3/51	297/7731	0.31197	0.671936	0.659659	ENSONIG00000004736/ENSONIG00000009805/ENSONIG00000003898	3
map04024	cAMP signaling pathway	3/51	298/7731	0.313795	0.671936	0.659659	ENSONIG00000004736/ENSONIG00000042992/ENSONIG00000017818	3
map00270	Cysteine and methionine metabolism	1/51	57/7731	0.315209	0.671936	0.659659	ENSONIG00000034044	1
map04742	Taste transduction	1/51	57/7731	0.315209	0.671936	0.659659	ENSONIG00000037936	1
map04930	Type II diabetes mellitus	1/51	57/7731	0.315209	0.671936	0.659659	ENSONIG00000021386	1
map04015	Rap1 signaling pathway	3/51	301/7731	0.319274	0.671936	0.659659	ENSONIG00000004736/ENSONIG00000042992/ENSONIG00000003898	3
map05330	Allograft rejection	1/51	58/7731	0.31976	0.671936	0.659659	ENSONIG00000003902	1
map05160	Hepatitis C	2/51	175/7731	0.321641	0.671936	0.659659	ENSONIG00000021386/ENSONIG00000032877	2
map00590	Arachidonic acid metabolism	1/51	59/7731	0.324282	0.671936	0.659659	ENSONIG00000018974	1
map04120	Ubiquitin mediated proteolysis	2/51	178/7731	0.32895	0.671936	0.659659	ENSONIG00000007697/ENSONIG00000021386	2
map04728	Dopaminergic synapse	2/51	178/7731	0.32895	0.671936	0.659659	ENSONIG00000014071/ENSONIG00000017818	2
map04962	Vasopressin-regulated water reabsorption	1/51	63/7731	0.342074	0.671936	0.659659	ENSONIG00000000903	1
map05320	Autoimmune thyroid disease	1/51	63/7731	0.342074	0.671936	0.659659	ENSONIG00000003902	1
map04940	Type I diabetes mellitus	1/51	64/7731	0.34645	0.671936	0.659659	ENSONIG00000003902	1
map05132	Salmonella infection	3/51	316/7731	0.346691	0.671936	0.659659	ENSONIG00000003672/ENSONIG00000032877/ENSONIG00000000903	3
map04210	Apoptosis	2/51	186/7731	0.348341	0.671936	0.659659	ENSONIG00000033950/ENSONIG00000032877	2
map04932	Non-alcoholic fatty liver disease (NAFLD)	2/51	186/7731	0.348341	0.671936	0.659659	ENSONIG00000021386/ENSONIG00000032877	2
map05016	Huntington disease	3/51	320/7731	0.353997	0.671936	0.659659	ENSONIG00000033950/ENSONIG00000017818/ENSONIG00000032877	3
map04330	Notch signaling pathway	1/51	66/7731	0.355116	0.671936	0.659659	ENSONIG00000002398	1
map05418	Fluid shear stress and atherosclerosis	2/51	193/7731	0.365167	0.67632	0.663963	ENSONIG00000011812/ENSONIG00000017770	2
map04810	Regulation of actin cytoskeleton	3/51	330/7731	0.37223	0.67632	0.663963	ENSONIG00000004736/ENSONIG00000042992/ENSONIG00000015664	3
map05135	Yersinia infection	2/51	197/7731	0.374714	0.67632	0.663963	ENSONIG00000004736/ENSONIG00000003672	2
map05161	Hepatitis B	2/51	198/7731	0.377092	0.67632	0.663963	ENSONIG00000011812/ENSONIG00000032877	2
map05225	Hepatocellular carcinoma	2/51	199/7731	0.379467	0.67632	0.663963	ENSONIG00000003898/ENSONIG00000017770	2
map04214	Apoptosis - fly	1/51	72/7731	0.380445	0.67632	0.663963	ENSONIG00000032877	1
map04310	Wnt signaling pathway	2/51	204/7731	0.391286	0.67632	0.663963	ENSONIG00000005943/ENSONIG00000007170	2
map04621	NOD-like receptor signaling pathway	2/51	204/7731	0.391286	0.67632	0.663963	ENSONIG00000003672/ENSONIG00000007170	2
map00983	Drug metabolism - other enzymes	1/51	76/7731	0.396786	0.67632	0.663963	ENSONIG00000017770	1
map03320	PPAR signaling pathway	1/51	77/7731	0.400805	0.67632	0.663963	ENSONIG00000008131	1
map04730	Long-term depression	1/51	77/7731	0.400805	0.67632	0.663963	ENSONIG00000017818	1
map05321	Inflammatory bowel disease (IBD)	1/51	77/7731	0.400805	0.67632	0.663963	ENSONIG00000003902	1
map04664	Fc epsilon RI signaling pathway	1/51	78/7731	0.404797	0.67632	0.663963	ENSONIG00000004736	1
map00310	Lysine degradation	1/51	79/7731	0.408764	0.67632	0.663963	ENSONIG00000019226	1
map04060	Cytokine-cytokine receptor interaction	2/51	212/7731	0.409997	0.67632	0.663963	ENSONIG00000036109/ENSONIG00000015664	2
map05167	Kaposi sarcoma-associated herpesvirus infection	2/51	223/7731	0.435281	0.690214	0.677603	ENSONIG00000016456/ENSONIG00000032877	2
map04917	Prolactin signaling pathway	1/51	86/7731	0.435813	0.690214	0.677603	ENSONIG00000021386	1
map05218	Melanoma	1/51	87/7731	0.439576	0.690214	0.677603	ENSONIG00000003898	1
map05230	Central carbon metabolism in cancer	1/51	88/7731	0.443315	0.690214	0.677603	ENSONIG00000003898	1
map04514	Cell adhesion molecules (CAMs)	2/51	228/7731	0.44659	0.690214	0.677603	ENSONIG00000037685/ENSONIG00000003902	2
map04115	p53 signaling pathway	1/51	89/7731	0.44703	0.690214	0.677603	ENSONIG00000032877	1
map04927	Cortisol synthesis and secretion	1/51	89/7731	0.44703	0.690214	0.677603	ENSONIG00000000200	1
map05031	Amphetamine addiction	1/51	89/7731	0.44703	0.690214	0.677603	ENSONIG00000017818	1
map04657	IL-17 signaling pathway	1/51	91/7731	0.454387	0.696005	0.683288	ENSONIG00000011812	1
map04530	Tight junction	2/51	235/7731	0.462219	0.701402	0.688587	ENSONIG00000007697/ENSONIG00000033950	2
map00562	Inositol phosphate metabolism	1/51	95/7731	0.468813	0.701402	0.688587	ENSONIG00000007170	1
map04370	VEGF signaling pathway	1/51	95/7731	0.468813	0.701402	0.688587	ENSONIG00000007170	1
map04212	Longevity regulating pathway - worm	1/51	97/7731	0.475885	0.706007	0.693108	ENSONIG00000017770	1
map04512	ECM-receptor interaction	1/51	98/7731	0.479387	0.706007	0.693108	ENSONIG00000009805	1
map05211	Renal cell carcinoma	1/51	99/7731	0.482865	0.706007	0.693108	ENSONIG00000003898	1
map05120	Epithelial cell signaling in Helicobacter pylori infection	1/51	101/7731	0.489754	0.710695	0.69771	ENSONIG00000003898	1
map01521	EGFR tyrosine kinase inhibitor resistance	1/51	105/7731	0.503262	0.724228	0.710996	ENSONIG00000003898	1
map05323	Rheumatoid arthritis	1/51	106/7731	0.506584	0.724228	0.710996	ENSONIG00000003902	1
map04360	Axon guidance	2/51	258/7731	0.511766	0.726256	0.712987	ENSONIG00000015664/ENSONIG00000003898	2
map05032	Morphine addiction	1/51	111/7731	0.522871	0.730434	0.717088	ENSONIG00000000200	1
map04658	Th1 and Th2 cell differentiation	1/51	112/7731	0.526064	0.730434	0.717088	ENSONIG00000003902	1
map04726	Serotonergic synapse	1/51	112/7731	0.526064	0.730434	0.717088	ENSONIG00000037936	1
map04727	GABAergic synapse	1/51	116/7731	0.538629	0.731131	0.717773	ENSONIG00000027881	1
map05100	Bacterial invasion of epithelial cells	1/51	116/7731	0.538629	0.731131	0.717773	ENSONIG00000003898	1
map05222	Small cell lung cancer	1/51	116/7731	0.538629	0.731131	0.717773	ENSONIG00000032877	1
map05210	Colorectal cancer	1/51	117/7731	0.541719	0.731131	0.717773	ENSONIG00000032877	1
map04070	Phosphatidylinositol signaling system	1/51	120/7731	0.550868	0.73218	0.718803	ENSONIG00000007170	1
map04650	Natural killer cell mediated cytotoxicity	1/51	120/7731	0.550868	0.73218	0.718803	ENSONIG00000004736	1
map05215	Prostate cancer	1/51	121/7731	0.553877	0.73218	0.718803	ENSONIG00000011812	1
map01522	Endocrine resistance	1/51	130/7731	0.580089	0.738884	0.725384	ENSONIG00000011812	1
map04066	HIF-1 signaling pathway	1/51	131/7731	0.582906	0.738884	0.725384	ENSONIG00000010086	1
map04922	Glucagon signaling pathway	1/51	131/7731	0.582906	0.738884	0.725384	ENSONIG00000008131	1
map04012	ErbB signaling pathway	1/51	134/7731	0.591248	0.738884	0.725384	ENSONIG00000007170	1
map04630	JAK-STAT signaling pathway	1/51	134/7731	0.591248	0.738884	0.725384	ENSONIG00000021386	1
map04520	Adherens junction	1/51	135/7731	0.593992	0.738884	0.725384	ENSONIG00000003898	1
map04660	T cell receptor signaling pathway	1/51	137/7731	0.599426	0.738884	0.725384	ENSONIG00000004736	1
map04912	GnRH signaling pathway	1/51	137/7731	0.599426	0.738884	0.725384	ENSONIG00000007170	1
map05163	Human cytomegalovirus infection	2/51	303/7731	0.599964	0.738884	0.725384	ENSONIG00000015664/ENSONIG00000032877	2
map04659	Th17 cell differentiation	1/51	139/7731	0.604788	0.738884	0.725384	ENSONIG00000003902	1
map04666	Fc gamma R-mediated phagocytosis	1/51	139/7731	0.604788	0.738884	0.725384	ENSONIG00000004736	1
map05017	Spinocerebellar ataxia	1/51	141/7731	0.610081	0.738884	0.725384	ENSONIG00000017818	1
map04713	Circadian entrainment	1/51	142/7731	0.612701	0.738884	0.725384	ENSONIG00000017818	1
map04916	Melanogenesis	1/51	142/7731	0.612701	0.738884	0.725384	ENSONIG00000007170	1
map05142	Chagas disease (American trypanosomiasis)	1/51	144/7731	0.617889	0.738884	0.725384	ENSONIG00000016456	1
map04724	Glutamatergic synapse	1/51	145/7731	0.620458	0.738884	0.725384	ENSONIG00000017818	1
map05162	Measles	1/51	148/7731	0.628062	0.738884	0.725384	ENSONIG00000032877	1
map04915	Estrogen signaling pathway	1/51	149/7731	0.630564	0.738884	0.725384	ENSONIG00000011812	1
map01200	Carbon metabolism	1/51	150/7731	0.633049	0.738884	0.725384	Novel01684	1
map05034	Alcoholism	1/51	151/7731	0.635517	0.738884	0.725384	ENSONIG00000037819	1
map04152	AMPK signaling pathway	1/51	153/7731	0.640406	0.74011	0.726587	ENSONIG00000008131	1
map04933	AGE-RAGE signaling pathway in diabetic complications	1/51	156/7731	0.647618	0.74399	0.730396	ENSONIG00000007170	1
map04926	Relaxin signaling pathway	1/51	162/7731	0.66162	0.751133	0.737409	ENSONIG00000011812	1
map04935	Growth hormone synthesis, secretion and action	1/51	162/7731	0.66162	0.751133	0.737409	ENSONIG00000021386	1
map05224	Breast cancer	1/51	165/7731	0.668415	0.751222	0.737496	ENSONIG00000002398	1
map05226	Gastric cancer	1/51	166/7731	0.67065	0.751222	0.737496	ENSONIG00000003898	1
map04919	Thyroid hormone signaling pathway	1/51	169/7731	0.677267	0.751222	0.737496	ENSONIG00000007170	1
map05012	Parkinson disease	1/51	169/7731	0.677267	0.751222	0.737496	ENSONIG00000032877	1
map04144	Endocytosis	2/51	352/7731	0.682187	0.752138	0.738396	ENSONIG00000007697/ENSONIG00000015664	2
map04611	Platelet activation	1/51	173/7731	0.685887	0.752138	0.738396	ENSONIG00000042992	1
map04217	Necroptosis	1/51	177/7731	0.694282	0.755027	0.741232	ENSONIG00000003672	1
map04723	Retrograde endocannabinoid signaling	1/51	178/7731	0.696346	0.755027	0.741232	ENSONIG00000017818	1
map04068	FoxO signaling pathway	1/51	180/7731	0.700433	0.755216	0.741417	ENSONIG00000008131	1
map04371	Apelin signaling pathway	1/51	190/7731	0.720073	0.765372	0.751388	ENSONIG00000007170	1
map04934	Cushing syndrome	1/51	191/7731	0.721967	0.765372	0.751388	ENSONIG00000000200	1
map04010	MAPK signaling pathway	2/51	382/7731	0.725562	0.765372	0.751388	ENSONIG00000010086/ENSONIG00000003898	2
map04140	Autophagy - animal	1/51	193/7731	0.725715	0.765372	0.751388	ENSONIG00000016650	1
map04270	Vascular smooth muscle contraction	1/51	199/7731	0.736667	0.771718	0.757618	ENSONIG00000007170	1
map04072	Phospholipase D signaling pathway	1/51	201/7731	0.740221	0.771718	0.757618	ENSONIG00000042992	1
map04150	mTOR signaling pathway	1/51	203/7731	0.743728	0.771718	0.757618	ENSONIG00000013499	1
map05165	Human papillomavirus infection	2/51	401/7731	0.750436	0.774514	0.760363	ENSONIG00000009805/ENSONIG00000002398	2
map05010	Alzheimer disease	1/51	211/7731	0.757299	0.77744	0.763235	ENSONIG00000032877	1
map04261	Adrenergic signaling in cardiomyocytes	1/51	237/7731	0.796716	0.813483	0.79862	ENSONIG00000007170	1
map04218	Cellular senescence	1/51	240/7731	0.800839	0.813483	0.79862	ENSONIG00000005943	1
map05203	Viral carcinogenesis	1/51	244/7731	0.806208	0.81465	0.799766	ENSONIG00000016456	1
map04014	Ras signaling pathway	1/51	267/7731	0.834438	0.838784	0.823459	ENSONIG00000003898	1
map05166	Human T-cell leukemia virus 1 infection	1/51	287/7731	0.855678	0.855678	0.840044	ENSONIG00000003902	1
